# Supplementary material for: Geostatistical and multi-criteria decision-making models to subsidize a quantitative monitoring network of aquifers intensively used for irrigated agriculture: the case of Urucuia Aquifer System, Brazil
Source: Environ Monit Assess. 2026 Apr 29;198(5):521. doi: 10.1007/s10661-026-15324-y (PMC13124908; doi:10.1007/s10661-026-15324-y)
Supplement: Supplementary file 1 — (XLSX 14.1 MB) [file 10661_2026_15324_MOESM1_ESM.xlsx]

## Sheet: General
fid	Id Ponto	Latitude Decimal	Longitude Decimal	Numero de sequencia	Data da medicao	Hora da medicao	Nivel da agua	Bacia
1	2900020672	-12.1656	-45.3286	1	20/07/2013	19:00:00	75.95	Grande_Alto
2	2900020672	-12.1656	-45.3286	2	21/07/2013	05:00:00	75.97	Grande_Alto
3	2900020672	-12.1656	-45.3286	3	22/07/2013	06:00:00	75.97	Grande_Alto
4	2900020672	-12.1656	-45.3286	4	23/07/2013	04:00:00	75.97	Grande_Alto
5	2900020672	-12.1656	-45.3286	5	24/07/2013	05:00:00	75.98	Grande_Alto
6	2900020672	-12.1656	-45.3286	6	25/07/2013	02:00:00	75.99	Grande_Alto
7	2900020672	-12.1656	-45.3286	7	26/07/2013	05:00:00	75.98	Grande_Alto
8	2900020672	-12.1656	-45.3286	8	27/07/2013	05:00:00	75.97	Grande_Alto
9	2900020672	-12.1656	-45.3286	9	28/07/2013	20:00:00	75.97	Grande_Alto
10	2900020672	-12.1656	-45.3286	10	29/07/2013	05:00:00	75.98	Grande_Alto
11	2900020672	-12.1656	-45.3286	11	30/07/2013	06:00:00	75.98	Grande_Alto
12	2900020672	-12.1656	-45.3286	12	31/07/2013	03:00:00	75.98	Grande_Alto
13	2900020672	-12.1656	-45.3286	13	01/08/2013	03:00:00	75.98	Grande_Alto
14	2900020672	-12.1656	-45.3286	14	02/08/2013	02:00:00	75.98	Grande_Alto
15	2900020672	-12.1656	-45.3286	15	03/08/2013	04:00:00	75.98	Grande_Alto
16	2900020672	-12.1656	-45.3286	16	04/08/2013	13:00:00	75.98	Grande_Alto
17	2900020672	-12.1656	-45.3286	17	05/08/2013	06:00:00	75.98	Grande_Alto
18	2900020672	-12.1656	-45.3286	18	06/08/2013	13:00:00	75.98	Grande_Alto
19	2900020672	-12.1656	-45.3286	19	07/08/2013	01:00:00	75.98	Grande_Alto
20	2900020672	-12.1656	-45.3286	20	08/08/2013	06:00:00	75.98	Grande_Alto
21	2900020672	-12.1656	-45.3286	21	09/08/2013	03:00:00	75.99	Grande_Alto
22	2900020672	-12.1656	-45.3286	22	10/08/2013	20:00:00	75.98	Grande_Alto
23	2900020672	-12.1656	-45.3286	23	11/08/2013	04:00:00	75.98	Grande_Alto
24	2900020672	-12.1656	-45.3286	24	12/08/2013	05:00:00	75.99	Grande_Alto
25	2900020672	-12.1656	-45.3286	25	13/08/2013	13:00:00	75.99	Grande_Alto
26	2900020672	-12.1656	-45.3286	26	14/08/2013	03:00:00	75.99	Grande_Alto
27	2900020672	-12.1656	-45.3286	27	15/08/2013	19:00:00	75.98	Grande_Alto
28	2900020672	-12.1656	-45.3286	28	16/08/2013	20:00:00	75.99	Grande_Alto
29	2900020672	-12.1656	-45.3286	29	17/08/2013	05:00:00	75.99	Grande_Alto
30	2900020672	-12.1656	-45.3286	30	18/08/2013	05:00:00	75.99	Grande_Alto
31	2900020672	-12.1656	-45.3286	31	19/08/2013	20:00:00	75.99	Grande_Alto
32	2900020672	-12.1656	-45.3286	32	20/08/2013	05:00:00	75.99	Grande_Alto
33	2900020672	-12.1656	-45.3286	33	21/08/2013	03:00:00	75.99	Grande_Alto
34	2900020672	-12.1656	-45.3286	34	22/08/2013	07:00:00	75.99	Grande_Alto
35	2900020672	-12.1656	-45.3286	35	23/08/2013	06:00:00	75.99	Grande_Alto
36	2900020672	-12.1656	-45.3286	36	24/08/2013	03:00:00	76	Grande_Alto
37	2900020672	-12.1656	-45.3286	37	25/08/2013	13:00:00	75.99	Grande_Alto
38	2900020672	-12.1656	-45.3286	38	26/08/2013	13:00:00	75.99	Grande_Alto
39	2900020672	-12.1656	-45.3286	39	27/08/2013	02:00:00	76	Grande_Alto
40	2900020672	-12.1656	-45.3286	40	28/08/2013	05:00:00	76	Grande_Alto
41	2900020672	-12.1656	-45.3286	41	29/08/2013	04:00:00	76	Grande_Alto
42	2900020672	-12.1656	-45.3286	42	30/08/2013	05:00:00	76	Grande_Alto
43	2900020672	-12.1656	-45.3286	43	31/08/2013	03:00:00	76	Grande_Alto
44	2900020672	-12.1656	-45.3286	44	01/09/2013	01:00:00	76	Grande_Alto
45	2900020672	-12.1656	-45.3286	45	02/09/2013	02:00:00	76	Grande_Alto
46	2900020672	-12.1656	-45.3286	46	03/09/2013	13:00:00	76	Grande_Alto
47	2900020672	-12.1656	-45.3286	47	04/09/2013	00:00:00	76.01	Grande_Alto
48	2900020672	-12.1656	-45.3286	48	05/09/2013	20:00:00	76	Grande_Alto
49	2900020672	-12.1656	-45.3286	49	06/09/2013	04:00:00	76.01	Grande_Alto
50	2900020672	-12.1656	-45.3286	50	07/09/2013	00:00:00	76.01	Grande_Alto
51	2900020672	-12.1656	-45.3286	51	08/09/2013	04:00:00	76.01	Grande_Alto
52	2900020672	-12.1656	-45.3286	52	09/09/2013	03:00:00	76.01	Grande_Alto
53	2900020672	-12.1656	-45.3286	53	10/09/2013	21:00:00	76	Grande_Alto
54	2900020672	-12.1656	-45.3286	54	11/09/2013	01:00:00	76	Grande_Alto
55	2900020672	-12.1656	-45.3286	55	12/09/2013	12:00:00	76	Grande_Alto
56	2900020672	-12.1656	-45.3286	56	13/09/2013	03:00:00	76.01	Grande_Alto
57	2900020672	-12.1656	-45.3286	57	14/09/2013	04:00:00	76.01	Grande_Alto
58	2900020672	-12.1656	-45.3286	58	15/09/2013	21:00:00	76	Grande_Alto
59	2900020672	-12.1656	-45.3286	59	16/09/2013	05:00:00	76	Grande_Alto
60	2900020672	-12.1656	-45.3286	60	17/09/2013	20:00:00	76	Grande_Alto
61	2900020672	-12.1656	-45.3286	61	18/09/2013	05:00:00	76.02	Grande_Alto
62	2900020672	-12.1656	-45.3286	62	19/09/2013	20:00:00	76	Grande_Alto
63	2900020672	-12.1656	-45.3286	63	20/09/2013	04:00:00	76.01	Grande_Alto
64	2900020672	-12.1656	-45.3286	64	21/09/2013	05:00:00	76.01	Grande_Alto
65	2900020672	-12.1656	-45.3286	65	22/09/2013	05:00:00	76.01	Grande_Alto
66	2900020672	-12.1656	-45.3286	66	23/09/2013	23:00:00	76.01	Grande_Alto
67	2900020672	-12.1656	-45.3286	67	24/09/2013	02:00:00	76.01	Grande_Alto
68	2900020672	-12.1656	-45.3286	68	25/09/2013	05:00:00	76.01	Grande_Alto
69	2900020672	-12.1656	-45.3286	69	26/09/2013	12:00:00	76.01	Grande_Alto
70	2900020672	-12.1656	-45.3286	70	27/09/2013	00:00:00	76.02	Grande_Alto
71	2900020672	-12.1656	-45.3286	71	28/09/2013	03:00:00	76.02	Grande_Alto
72	2900020672	-12.1656	-45.3286	72	29/09/2013	00:00:00	76.01	Grande_Alto
73	2900020672	-12.1656	-45.3286	73	30/09/2013	23:00:00	76.01	Grande_Alto
74	2900020672	-12.1656	-45.3286	74	01/10/2013	04:00:00	76.01	Grande_Alto
75	2900020672	-12.1656	-45.3286	75	02/10/2013	03:00:00	76.01	Grande_Alto
76	2900020672	-12.1656	-45.3286	76	03/10/2013	21:00:00	76.01	Grande_Alto
77	2900020672	-12.1656	-45.3286	77	04/10/2013	05:00:00	76.01	Grande_Alto
78	2900020672	-12.1656	-45.3286	78	05/10/2013	01:00:00	76.02	Grande_Alto
79	2900020672	-12.1656	-45.3286	79	06/10/2013	19:00:00	76.01	Grande_Alto
80	2900020672	-12.1656	-45.3286	80	07/10/2013	06:00:00	76.02	Grande_Alto
81	2900020672	-12.1656	-45.3286	81	08/10/2013	01:00:00	76.02	Grande_Alto
82	2900020672	-12.1656	-45.3286	82	09/10/2013	05:00:00	76.01	Grande_Alto
83	2900020672	-12.1656	-45.3286	83	10/10/2013	04:00:00	76.01	Grande_Alto
84	2900020672	-12.1656	-45.3286	84	11/10/2013	21:00:00	76.01	Grande_Alto
85	2900020672	-12.1656	-45.3286	85	12/10/2013	21:00:00	76.01	Grande_Alto
86	2900020672	-12.1656	-45.3286	86	13/10/2013	12:00:00	76.01	Grande_Alto
87	2900020672	-12.1656	-45.3286	87	14/10/2013	04:00:00	76.01	Grande_Alto
88	2900020672	-12.1656	-45.3286	88	15/10/2013	04:00:00	76.01	Grande_Alto
89	2900020672	-12.1656	-45.3286	89	16/10/2013	21:00:00	76	Grande_Alto
90	2900020672	-12.1656	-45.3286	90	17/10/2013	04:00:00	76.01	Grande_Alto
91	2900020672	-12.1656	-45.3286	91	18/10/2013	06:00:00	76.01	Grande_Alto
92	2900020672	-12.1656	-45.3286	92	19/10/2013	05:00:00	76.01	Grande_Alto
93	2900020672	-12.1656	-45.3286	93	20/10/2013	01:00:00	76.02	Grande_Alto
94	2900020672	-12.1656	-45.3286	94	21/10/2013	01:00:00	76.01	Grande_Alto
95	2900020672	-12.1656	-45.3286	95	22/10/2013	06:00:00	76	Grande_Alto
96	2900020672	-12.1656	-45.3286	96	23/10/2013	05:00:00	76.01	Grande_Alto
97	2900020672	-12.1656	-45.3286	97	24/10/2013	13:00:00	76.01	Grande_Alto
98	2900020672	-12.1656	-45.3286	98	25/10/2013	02:00:00	76.01	Grande_Alto
99	2900020672	-12.1656	-45.3286	99	26/10/2013	05:00:00	76	Grande_Alto
100	2900020672	-12.1656	-45.3286	100	27/10/2013	01:00:00	76.01	Grande_Alto
101	2900020672	-12.1656	-45.3286	101	28/10/2013	02:00:00	76.01	Grande_Alto
102	2900020672	-12.1656	-45.3286	102	29/10/2013	05:00:00	76.01	Grande_Alto
103	2900020672	-12.1656	-45.3286	103	30/10/2013	01:00:00	76.01	Grande_Alto
104	2900020672	-12.1656	-45.3286	104	31/10/2013	04:00:00	76.01	Grande_Alto
105	2900020672	-12.1656	-45.3286	105	01/11/2013	04:00:00	76.01	Grande_Alto
106	2900020672	-12.1656	-45.3286	106	02/11/2013	04:00:00	76.01	Grande_Alto
107	2900020672	-12.1656	-45.3286	107	03/11/2013	00:00:00	76.01	Grande_Alto
108	2900020672	-12.1656	-45.3286	108	04/11/2013	05:00:00	76	Grande_Alto
109	2900020672	-12.1656	-45.3286	109	05/11/2013	00:00:00	76.02	Grande_Alto
110	2900020672	-12.1656	-45.3286	110	06/11/2013	05:00:00	76.02	Grande_Alto
111	2900020672	-12.1656	-45.3286	111	07/11/2013	06:00:00	76	Grande_Alto
112	2900020672	-12.1656	-45.3286	112	08/11/2013	04:00:00	76	Grande_Alto
113	2900020672	-12.1656	-45.3286	113	09/11/2013	12:00:00	76	Grande_Alto
114	2900020672	-12.1656	-45.3286	114	10/11/2013	05:00:00	76	Grande_Alto
115	2900020672	-12.1656	-45.3286	115	11/11/2013	20:00:00	76	Grande_Alto
116	2900020672	-12.1656	-45.3286	116	12/11/2013	06:00:00	76.01	Grande_Alto
117	2900020672	-12.1656	-45.3286	117	13/11/2013	04:00:00	76	Grande_Alto
118	2900020672	-12.1656	-45.3286	118	14/11/2013	12:00:00	76.01	Grande_Alto
119	2900020672	-12.1656	-45.3286	119	15/11/2013	00:00:00	76.01	Grande_Alto
120	2900020672	-12.1656	-45.3286	120	16/11/2013	13:00:00	76	Grande_Alto
121	2900020672	-12.1656	-45.3286	121	17/11/2013	20:00:00	76	Grande_Alto
122	2900020672	-12.1656	-45.3286	122	18/11/2013	13:00:00	76	Grande_Alto
123	2900020672	-12.1656	-45.3286	123	19/11/2013	05:00:00	76.01	Grande_Alto
124	2900020672	-12.1656	-45.3286	124	20/11/2013	05:00:00	76.01	Grande_Alto
125	2900020672	-12.1656	-45.3286	125	21/11/2013	21:00:00	76	Grande_Alto
126	2900020672	-12.1656	-45.3286	126	22/11/2013	03:00:00	76	Grande_Alto
127	2900020672	-12.1656	-45.3286	127	23/11/2013	14:00:00	76.01	Grande_Alto
128	2900020672	-12.1656	-45.3286	128	24/11/2013	20:00:00	76.02	Grande_Alto
129	2900020672	-12.1656	-45.3286	129	25/11/2013	20:00:00	76	Grande_Alto
130	2900020672	-12.1656	-45.3286	130	26/11/2013	00:00:00	76.01	Grande_Alto
131	2900020672	-12.1656	-45.3286	131	27/11/2013	12:00:00	76	Grande_Alto
132	2900020672	-12.1656	-45.3286	132	28/11/2013	20:00:00	76.02	Grande_Alto
133	2900020672	-12.1656	-45.3286	133	29/11/2013	06:00:00	76.02	Grande_Alto
134	2900020672	-12.1656	-45.3286	134	30/11/2013	20:00:00	76.01	Grande_Alto
135	2900020672	-12.1656	-45.3286	135	01/12/2013	06:00:00	76.01	Grande_Alto
136	2900020672	-12.1656	-45.3286	136	02/12/2013	19:00:00	76.01	Grande_Alto
137	2900020672	-12.1656	-45.3286	137	03/12/2013	20:00:00	76.01	Grande_Alto
138	2900020672	-12.1656	-45.3286	138	04/12/2013	21:00:00	76.01	Grande_Alto
139	2900020672	-12.1656	-45.3286	139	05/12/2013	05:00:00	76.01	Grande_Alto
140	2900020672	-12.1656	-45.3286	140	06/12/2013	06:00:00	76.02	Grande_Alto
141	2900020672	-12.1656	-45.3286	141	07/12/2013	05:00:00	76.02	Grande_Alto
142	2900020672	-12.1656	-45.3286	142	08/12/2013	19:00:00	76.01	Grande_Alto
143	2900020672	-12.1656	-45.3286	143	09/12/2013	06:00:00	76.02	Grande_Alto
144	2900020672	-12.1656	-45.3286	144	10/12/2013	21:00:00	76.01	Grande_Alto
145	2900020672	-12.1656	-45.3286	145	11/12/2013	19:00:00	76.02	Grande_Alto
146	2900020672	-12.1656	-45.3286	146	12/12/2013	18:00:00	76.03	Grande_Alto
147	2900020672	-12.1656	-45.3286	147	13/12/2013	12:00:00	76.04	Grande_Alto
148	2900020672	-12.1656	-45.3286	148	14/12/2013	05:00:00	76.04	Grande_Alto
149	2900020672	-12.1656	-45.3286	149	15/12/2013	19:00:00	76.03	Grande_Alto
150	2900020672	-12.1656	-45.3286	150	16/12/2013	06:00:00	76.03	Grande_Alto
151	2900020672	-12.1656	-45.3286	151	17/12/2013	13:00:00	76.03	Grande_Alto
152	2900020672	-12.1656	-45.3286	152	18/12/2013	13:00:00	76.04	Grande_Alto
153	2900020672	-12.1656	-45.3286	153	19/12/2013	01:00:00	76.04	Grande_Alto
154	2900020672	-12.1656	-45.3286	154	20/12/2013	01:00:00	76.04	Grande_Alto
155	2900020672	-12.1656	-45.3286	155	21/12/2013	07:00:00	76.04	Grande_Alto
156	2900020672	-12.1656	-45.3286	156	22/12/2013	19:00:00	76.04	Grande_Alto
157	2900020672	-12.1656	-45.3286	157	23/12/2013	01:00:00	76.05	Grande_Alto
158	2900020672	-12.1656	-45.3286	158	24/12/2013	06:00:00	76.04	Grande_Alto
159	2900020672	-12.1656	-45.3286	159	25/12/2013	05:00:00	76.04	Grande_Alto
160	2900020672	-12.1656	-45.3286	160	26/12/2013	06:00:00	76.04	Grande_Alto
161	2900020672	-12.1656	-45.3286	161	27/12/2013	02:00:00	76.04	Grande_Alto
162	2900020672	-12.1656	-45.3286	162	28/12/2013	13:00:00	76.04	Grande_Alto
163	2900020672	-12.1656	-45.3286	163	29/12/2013	20:00:00	76.03	Grande_Alto
164	2900020672	-12.1656	-45.3286	164	30/12/2013	06:00:00	76.04	Grande_Alto
165	2900020672	-12.1656	-45.3286	165	31/12/2013	04:00:00	76.04	Grande_Alto
166	2900020672	-12.1656	-45.3286	166	01/01/2014	05:00:00	76.04	Grande_Alto
167	2900020672	-12.1656	-45.3286	167	02/01/2014	00:00:00	76.04	Grande_Alto
168	2900020672	-12.1656	-45.3286	168	03/01/2014	00:00:00	76.05	Grande_Alto
169	2900020672	-12.1656	-45.3286	169	04/01/2014	04:00:00	76.05	Grande_Alto
170	2900020672	-12.1656	-45.3286	170	05/01/2014	21:00:00	76.04	Grande_Alto
171	2900020672	-12.1656	-45.3286	171	06/01/2014	21:00:00	76.04	Grande_Alto
172	2900020672	-12.1656	-45.3286	172	07/01/2014	04:00:00	76.04	Grande_Alto
173	2900020672	-12.1656	-45.3286	173	08/01/2014	13:00:00	76.04	Grande_Alto
174	2900020672	-12.1656	-45.3286	174	09/01/2014	13:00:00	76.04	Grande_Alto
175	2900020672	-12.1656	-45.3286	175	10/01/2014	03:00:00	76.05	Grande_Alto
176	2900020672	-12.1656	-45.3286	176	11/01/2014	04:00:00	76.05	Grande_Alto
177	2900020672	-12.1656	-45.3286	177	12/01/2014	01:00:00	76.05	Grande_Alto
178	2900020672	-12.1656	-45.3286	178	13/01/2014	00:00:00	76.05	Grande_Alto
179	2900020672	-12.1656	-45.3286	179	14/01/2014	05:00:00	76.04	Grande_Alto
180	2900020672	-12.1656	-45.3286	180	15/01/2014	20:00:00	76.04	Grande_Alto
181	2900020672	-12.1656	-45.3286	181	16/01/2014	21:00:00	76.04	Grande_Alto
182	2900020672	-12.1656	-45.3286	182	17/01/2014	05:00:00	76.05	Grande_Alto
183	2900020672	-12.1656	-45.3286	183	18/01/2014	01:00:00	76.05	Grande_Alto
184	2900020672	-12.1656	-45.3286	184	19/01/2014	06:00:00	76.04	Grande_Alto
185	2900020672	-12.1656	-45.3286	185	20/01/2014	03:00:00	76.05	Grande_Alto
186	2900020672	-12.1656	-45.3286	186	21/01/2014	06:00:00	76.05	Grande_Alto
187	2900020672	-12.1656	-45.3286	187	22/01/2014	06:00:00	76.05	Grande_Alto
188	2900020672	-12.1656	-45.3286	188	23/01/2014	05:00:00	76.05	Grande_Alto
189	2900020672	-12.1656	-45.3286	189	24/01/2014	20:00:00	76.04	Grande_Alto
190	2900020672	-12.1656	-45.3286	190	25/01/2014	04:00:00	76.05	Grande_Alto
191	2900020672	-12.1656	-45.3286	191	26/01/2014	03:00:00	76.06	Grande_Alto
192	2900020672	-12.1656	-45.3286	192	27/01/2014	06:00:00	76.05	Grande_Alto
193	2900020672	-12.1656	-45.3286	193	28/01/2014	14:00:00	76.05	Grande_Alto
194	2900020672	-12.1656	-45.3286	194	29/01/2014	03:00:00	76.05	Grande_Alto
195	2900020672	-12.1656	-45.3286	195	30/01/2014	05:00:00	76.05	Grande_Alto
196	2900020672	-12.1656	-45.3286	196	31/01/2014	20:00:00	76.05	Grande_Alto
197	2900020672	-12.1656	-45.3286	197	01/02/2014	06:00:00	76.05	Grande_Alto
198	2900020672	-12.1656	-45.3286	198	02/02/2014	13:00:00	76.05	Grande_Alto
199	2900020672	-12.1656	-45.3286	199	03/02/2014	06:00:00	76.05	Grande_Alto
200	2900020672	-12.1656	-45.3286	200	04/02/2014	02:00:00	76.06	Grande_Alto
201	2900020672	-12.1656	-45.3286	201	05/02/2014	21:00:00	76.05	Grande_Alto
202	2900020672	-12.1656	-45.3286	202	06/02/2014	20:00:00	76.05	Grande_Alto
203	2900020672	-12.1656	-45.3286	203	07/02/2014	04:00:00	76.06	Grande_Alto
204	2900020672	-12.1656	-45.3286	204	08/02/2014	03:00:00	76.06	Grande_Alto
205	2900020672	-12.1656	-45.3286	205	09/02/2014	14:00:00	76.05	Grande_Alto
206	2900020672	-12.1656	-45.3286	206	10/02/2014	00:00:00	76.06	Grande_Alto
207	2900020672	-12.1656	-45.3286	207	11/02/2014	00:00:00	76.06	Grande_Alto
208	2900020672	-12.1656	-45.3286	208	12/02/2014	20:00:00	76.05	Grande_Alto
209	2900020672	-12.1656	-45.3286	209	13/02/2014	00:00:00	76.06	Grande_Alto
210	2900020672	-12.1656	-45.3286	210	14/02/2014	20:00:00	76.06	Grande_Alto
211	2900020672	-12.1656	-45.3286	211	15/02/2014	06:00:00	76.06	Grande_Alto
212	2900020672	-12.1656	-45.3286	212	16/02/2014	07:00:00	76.06	Grande_Alto
213	2900020672	-12.1656	-45.3286	213	17/02/2014	20:00:00	76.05	Grande_Alto
214	2900020672	-12.1656	-45.3286	214	18/02/2014	13:00:00	76.06	Grande_Alto
215	2900020672	-12.1656	-45.3286	215	19/02/2014	01:00:00	76.06	Grande_Alto
216	2900020672	-12.1656	-45.3286	216	20/02/2014	01:00:00	76.07	Grande_Alto
217	2900020672	-12.1656	-45.3286	217	21/02/2014	05:00:00	76.06	Grande_Alto
218	2900020672	-12.1656	-45.3286	218	22/02/2014	19:00:00	76.06	Grande_Alto
219	2900020672	-12.1656	-45.3286	219	23/02/2014	00:00:00	76.06	Grande_Alto
220	2900020672	-12.1656	-45.3286	220	24/02/2014	06:00:00	76.06	Grande_Alto
221	2900020672	-12.1656	-45.3286	221	25/02/2014	21:00:00	76.06	Grande_Alto
222	2900020672	-12.1656	-45.3286	222	26/02/2014	05:00:00	76.06	Grande_Alto
223	2900020672	-12.1656	-45.3286	223	27/02/2014	13:00:00	76.06	Grande_Alto
224	2900020672	-12.1656	-45.3286	224	28/02/2014	01:00:00	76.07	Grande_Alto
225	2900020672	-12.1656	-45.3286	225	01/03/2014	12:00:00	76.06	Grande_Alto
226	2900020672	-12.1656	-45.3286	226	02/03/2014	05:00:00	76.06	Grande_Alto
227	2900020672	-12.1656	-45.3286	227	03/03/2014	19:00:00	76.06	Grande_Alto
228	2900020672	-12.1656	-45.3286	228	04/03/2014	06:00:00	76.07	Grande_Alto
229	2900020672	-12.1656	-45.3286	229	05/03/2014	04:00:00	76.07	Grande_Alto
230	2900020672	-12.1656	-45.3286	230	06/03/2014	06:00:00	76.06	Grande_Alto
231	2900020672	-12.1656	-45.3286	231	07/03/2014	06:00:00	76.06	Grande_Alto
232	2900020672	-12.1656	-45.3286	232	08/03/2014	06:00:00	76.07	Grande_Alto
233	2900020672	-12.1656	-45.3286	233	09/03/2014	06:00:00	76.07	Grande_Alto
234	2900020672	-12.1656	-45.3286	234	10/03/2014	06:00:00	76.06	Grande_Alto
235	2900020672	-12.1656	-45.3286	235	11/03/2014	02:00:00	76.06	Grande_Alto
236	2900020672	-12.1656	-45.3286	236	12/03/2014	00:00:00	76.07	Grande_Alto
237	2900020672	-12.1656	-45.3286	237	13/03/2014	21:00:00	76.06	Grande_Alto
238	2900020672	-12.1656	-45.3286	238	14/03/2014	06:00:00	76.06	Grande_Alto
239	2900020672	-12.1656	-45.3286	239	15/03/2014	13:00:00	76.06	Grande_Alto
240	2900020672	-12.1656	-45.3286	240	16/03/2014	20:00:00	76.06	Grande_Alto
241	2900020672	-12.1656	-45.3286	241	17/03/2014	13:00:00	76.06	Grande_Alto
242	2900020672	-12.1656	-45.3286	242	18/03/2014	21:00:00	76.06	Grande_Alto
243	2900020672	-12.1656	-45.3286	243	19/03/2014	06:00:00	76.06	Grande_Alto
244	2900020672	-12.1656	-45.3286	244	20/03/2014	05:00:00	76.06	Grande_Alto
245	2900020672	-12.1656	-45.3286	245	21/03/2014	00:00:00	76.07	Grande_Alto
246	2900020672	-12.1656	-45.3286	246	22/03/2014	13:00:00	76.06	Grande_Alto
247	2900020672	-12.1656	-45.3286	247	23/03/2014	20:00:00	76.05	Grande_Alto
248	2900020672	-12.1656	-45.3286	248	24/03/2014	00:00:00	76.07	Grande_Alto
249	2900020672	-12.1656	-45.3286	249	25/03/2014	05:00:00	76.06	Grande_Alto
250	2900020672	-12.1656	-45.3286	250	26/03/2014	04:00:00	76.06	Grande_Alto
251	2900020672	-12.1656	-45.3286	251	27/03/2014	03:00:00	76.06	Grande_Alto
252	2900020672	-12.1656	-45.3286	252	28/03/2014	00:00:00	76.06	Grande_Alto
253	2900020672	-12.1656	-45.3286	253	29/03/2014	06:00:00	76.06	Grande_Alto
254	2900020672	-12.1656	-45.3286	254	30/03/2014	06:00:00	76.06	Grande_Alto
255	2900020672	-12.1656	-45.3286	255	31/03/2014	06:00:00	76.06	Grande_Alto
256	2900020672	-12.1656	-45.3286	256	01/04/2014	03:00:00	76.06	Grande_Alto
257	2900020672	-12.1656	-45.3286	257	02/04/2014	02:00:00	76.06	Grande_Alto
258	2900020672	-12.1656	-45.3286	258	03/04/2014	01:00:00	76.06	Grande_Alto
259	2900020672	-12.1656	-45.3286	259	04/04/2014	20:00:00	76.06	Grande_Alto
260	2900020672	-12.1656	-45.3286	260	05/04/2014	06:00:00	76.06	Grande_Alto
261	2900020672	-12.1656	-45.3286	261	06/04/2014	05:00:00	76.06	Grande_Alto
262	2900020672	-12.1656	-45.3286	262	07/04/2014	13:00:00	76.05	Grande_Alto
263	2900020672	-12.1656	-45.3286	263	08/04/2014	12:00:00	76.05	Grande_Alto
264	2900020672	-12.1656	-45.3286	264	09/04/2014	02:00:00	76.06	Grande_Alto
265	2900020672	-12.1656	-45.3286	265	10/04/2014	12:00:00	76.06	Grande_Alto
266	2900020672	-12.1656	-45.3286	266	11/04/2014	02:00:00	76.06	Grande_Alto
267	2900020672	-12.1656	-45.3286	267	12/04/2014	22:00:00	76.05	Grande_Alto
268	2900020672	-12.1656	-45.3286	268	13/04/2014	02:00:00	76.05	Grande_Alto
269	2900020672	-12.1656	-45.3286	269	14/04/2014	06:00:00	76.05	Grande_Alto
270	2900020672	-12.1656	-45.3286	270	15/04/2014	00:00:00	76.06	Grande_Alto
271	2900020672	-12.1656	-45.3286	271	16/04/2014	20:00:00	76.05	Grande_Alto
272	2900020672	-12.1656	-45.3286	272	17/04/2014	06:00:00	76.05	Grande_Alto
273	2900020672	-12.1656	-45.3286	273	18/04/2014	13:00:00	76.05	Grande_Alto
274	2900020672	-12.1656	-45.3286	274	19/04/2014	00:00:00	76.06	Grande_Alto
275	2900020672	-12.1656	-45.3286	275	20/04/2014	03:00:00	76.05	Grande_Alto
276	2900020672	-12.1656	-45.3286	276	21/04/2014	04:00:00	76.05	Grande_Alto
277	2900020672	-12.1656	-45.3286	277	22/04/2014	03:00:00	76.05	Grande_Alto
278	2900020672	-12.1656	-45.3286	278	23/04/2014	13:00:00	76.05	Grande_Alto
279	2900020672	-12.1656	-45.3286	279	24/04/2014	01:00:00	76.05	Grande_Alto
280	2900020672	-12.1656	-45.3286	280	25/04/2014	06:00:00	76.04	Grande_Alto
281	2900020672	-12.1656	-45.3286	281	26/04/2014	06:00:00	76.05	Grande_Alto
282	2900020672	-12.1656	-45.3286	282	27/04/2014	05:00:00	76.06	Grande_Alto
283	2900020672	-12.1656	-45.3286	283	28/04/2014	13:00:00	76.05	Grande_Alto
284	2900020672	-12.1656	-45.3286	284	29/04/2014	03:00:00	76.05	Grande_Alto
285	2900020672	-12.1656	-45.3286	285	30/04/2014	07:00:00	76.04	Grande_Alto
286	2900020672	-12.1656	-45.3286	286	01/05/2014	19:00:00	76.04	Grande_Alto
287	2900020672	-12.1656	-45.3286	287	02/05/2014	12:00:00	76.05	Grande_Alto
288	2900020672	-12.1656	-45.3286	288	03/05/2014	06:00:00	76.05	Grande_Alto
289	2900020672	-12.1656	-45.3286	289	04/05/2014	01:00:00	76.05	Grande_Alto
290	2900020672	-12.1656	-45.3286	290	05/05/2014	04:00:00	76.04	Grande_Alto
291	2900020672	-12.1656	-45.3286	291	06/05/2014	03:00:00	76.05	Grande_Alto
292	2900020672	-12.1656	-45.3286	292	07/05/2014	03:00:00	76.05	Grande_Alto
293	2900020672	-12.1656	-45.3286	293	08/05/2014	05:00:00	76.04	Grande_Alto
294	2900020672	-12.1656	-45.3286	294	09/05/2014	02:00:00	76.04	Grande_Alto
295	2900020672	-12.1656	-45.3286	295	10/05/2014	20:00:00	76.04	Grande_Alto
296	2900020672	-12.1656	-45.3286	296	11/05/2014	06:00:00	76.05	Grande_Alto
297	2900020672	-12.1656	-45.3286	297	12/05/2014	20:00:00	76.04	Grande_Alto
298	2900020672	-12.1656	-45.3286	298	13/05/2014	05:00:00	76.04	Grande_Alto
299	2900020672	-12.1656	-45.3286	299	14/05/2014	20:00:00	76.04	Grande_Alto
300	2900020672	-12.1656	-45.3286	300	15/05/2014	00:00:00	76.04	Grande_Alto
301	2900020672	-12.1656	-45.3286	301	16/05/2014	19:00:00	76.03	Grande_Alto
302	2900020672	-12.1656	-45.3286	302	17/05/2014	13:00:00	76.04	Grande_Alto
303	2900020672	-12.1656	-45.3286	303	18/05/2014	19:00:00	76.04	Grande_Alto
304	2900020672	-12.1656	-45.3286	304	19/05/2014	05:00:00	76.04	Grande_Alto
305	2900020672	-12.1656	-45.3286	305	20/05/2014	04:00:00	76.04	Grande_Alto
306	2900020672	-12.1656	-45.3286	306	21/05/2014	03:00:00	76.04	Grande_Alto
307	2900020672	-12.1656	-45.3286	307	22/05/2014	23:00:00	76.04	Grande_Alto
308	2900020672	-12.1656	-45.3286	308	23/05/2014	03:00:00	76.04	Grande_Alto
309	2900020672	-12.1656	-45.3286	309	24/05/2014	03:00:00	76.04	Grande_Alto
310	2900020672	-12.1656	-45.3286	310	25/05/2014	01:00:00	76.04	Grande_Alto
311	2900020672	-12.1656	-45.3286	311	26/05/2014	07:00:00	76.03	Grande_Alto
312	2900020672	-12.1656	-45.3286	312	27/05/2014	03:00:00	76.02	Grande_Alto
313	2900020672	-12.1656	-45.3286	313	28/05/2014	13:00:00	76.01	Grande_Alto
314	2900020672	-12.1656	-45.3286	314	29/05/2014	00:00:00	76.02	Grande_Alto
315	2900020672	-12.1656	-45.3286	315	30/05/2014	03:00:00	76.02	Grande_Alto
316	2900020672	-12.1656	-45.3286	316	31/05/2014	00:00:00	76.02	Grande_Alto
317	2900020672	-12.1656	-45.3286	317	01/06/2014	05:00:00	76.01	Grande_Alto
318	2900020672	-12.1656	-45.3286	318	02/06/2014	00:00:00	76.01	Grande_Alto
319	2900020672	-12.1656	-45.3286	319	03/06/2014	20:00:00	76.01	Grande_Alto
320	2900020672	-12.1656	-45.3286	320	04/06/2014	03:00:00	76.02	Grande_Alto
321	2900020672	-12.1656	-45.3286	321	05/06/2014	22:00:00	76.01	Grande_Alto
322	2900020672	-12.1656	-45.3286	322	06/06/2014	05:00:00	76.01	Grande_Alto
323	2900020672	-12.1656	-45.3286	323	07/06/2014	06:00:00	76.01	Grande_Alto
324	2900020672	-12.1656	-45.3286	324	08/06/2014	01:00:00	76.02	Grande_Alto
325	2900020672	-12.1656	-45.3286	325	09/06/2014	02:00:00	76.02	Grande_Alto
326	2900020672	-12.1656	-45.3286	326	10/06/2014	00:00:00	76.02	Grande_Alto
327	2900020672	-12.1656	-45.3286	327	11/06/2014	20:00:00	76.01	Grande_Alto
328	2900020672	-12.1656	-45.3286	328	12/06/2014	05:00:00	76.01	Grande_Alto
329	2900020672	-12.1656	-45.3286	329	13/06/2014	13:00:00	76.01	Grande_Alto
330	2900020672	-12.1656	-45.3286	330	14/06/2014	07:00:00	76.01	Grande_Alto
331	2900020672	-12.1656	-45.3286	331	15/06/2014	13:00:00	76.01	Grande_Alto
332	2900020672	-12.1656	-45.3286	332	16/06/2014	20:00:00	76.01	Grande_Alto
333	2900020672	-12.1656	-45.3286	333	17/06/2014	01:00:00	76.02	Grande_Alto
334	2900020672	-12.1656	-45.3286	334	18/06/2014	01:00:00	76.02	Grande_Alto
335	2900020672	-12.1656	-45.3286	335	19/06/2014	12:00:00	76.01	Grande_Alto
336	2900020672	-12.1656	-45.3286	336	20/06/2014	06:00:00	76.01	Grande_Alto
337	2900020672	-12.1656	-45.3286	337	21/06/2014	20:00:00	76.01	Grande_Alto
338	2900020672	-12.1656	-45.3286	338	22/06/2014	04:00:00	76.02	Grande_Alto
339	2900020672	-12.1656	-45.3286	339	23/06/2014	05:00:00	76.02	Grande_Alto
340	2900020672	-12.1656	-45.3286	340	24/06/2014	20:00:00	76.01	Grande_Alto
341	2900020672	-12.1656	-45.3286	341	25/06/2014	02:00:00	76.01	Grande_Alto
342	2900020672	-12.1656	-45.3286	342	26/06/2014	20:00:00	76.01	Grande_Alto
343	2900020672	-12.1656	-45.3286	343	27/06/2014	00:00:00	76.02	Grande_Alto
344	2900020672	-12.1656	-45.3286	344	28/06/2014	00:00:00	76.02	Grande_Alto
345	2900020672	-12.1656	-45.3286	345	29/06/2014	05:00:00	76.01	Grande_Alto
346	2900020672	-12.1656	-45.3286	346	30/06/2014	05:00:00	76.01	Grande_Alto
347	2900020672	-12.1656	-45.3286	347	01/07/2014	13:00:00	76.01	Grande_Alto
348	2900020672	-12.1656	-45.3286	348	02/07/2014	02:00:00	76.02	Grande_Alto
349	2900020672	-12.1656	-45.3286	349	03/07/2014	03:00:00	76.02	Grande_Alto
350	2900020672	-12.1656	-45.3286	350	04/07/2014	00:00:00	76.02	Grande_Alto
351	2900020672	-12.1656	-45.3286	351	05/07/2014	13:00:00	76.01	Grande_Alto
352	2900020672	-12.1656	-45.3286	352	06/07/2014	03:00:00	76.02	Grande_Alto
353	2900020672	-12.1656	-45.3286	353	07/07/2014	21:00:00	76.01	Grande_Alto
354	2900020672	-12.1656	-45.3286	354	08/07/2014	13:00:00	76.01	Grande_Alto
355	2900020672	-12.1656	-45.3286	355	09/07/2014	03:00:00	76.01	Grande_Alto
356	2900020672	-12.1656	-45.3286	356	10/07/2014	04:00:00	76.01	Grande_Alto
357	2900020672	-12.1656	-45.3286	357	11/07/2014	06:00:00	76.01	Grande_Alto
358	2900020672	-12.1656	-45.3286	358	12/07/2014	19:00:00	76.01	Grande_Alto
359	2900020672	-12.1656	-45.3286	359	13/07/2014	01:00:00	76.02	Grande_Alto
360	2900020672	-12.1656	-45.3286	360	14/07/2014	20:00:00	76.01	Grande_Alto
361	2900020672	-12.1656	-45.3286	361	15/07/2014	05:00:00	76.01	Grande_Alto
362	2900020672	-12.1656	-45.3286	362	16/07/2014	06:00:00	76.01	Grande_Alto
363	2900020672	-12.1656	-45.3286	363	17/07/2014	04:00:00	76.01	Grande_Alto
364	2900020672	-12.1656	-45.3286	364	18/07/2014	01:00:00	76.01	Grande_Alto
365	2900020672	-12.1656	-45.3286	365	19/07/2014	01:00:00	76.01	Grande_Alto
366	2900020672	-12.1656	-45.3286	366	20/07/2014	04:00:00	76.01	Grande_Alto
367	2900020672	-12.1656	-45.3286	367	21/07/2014	04:00:00	76.01	Grande_Alto
368	2900020672	-12.1656	-45.3286	368	22/07/2014	20:00:00	76.01	Grande_Alto
369	2900020672	-12.1656	-45.3286	369	23/07/2014	00:00:00	76.02	Grande_Alto
370	2900020672	-12.1656	-45.3286	370	24/07/2014	04:00:00	76.01	Grande_Alto
371	2900020672	-12.1656	-45.3286	371	25/07/2014	13:00:00	76.01	Grande_Alto
372	2900020672	-12.1656	-45.3286	372	26/07/2014	20:00:00	76.01	Grande_Alto
373	2900020672	-12.1656	-45.3286	373	27/07/2014	05:00:00	76.02	Grande_Alto
374	2900020672	-12.1656	-45.3286	374	28/07/2014	04:00:00	76.03	Grande_Alto
375	2900020672	-12.1656	-45.3286	375	29/07/2014	06:00:00	76.02	Grande_Alto
376	2900020672	-12.1656	-45.3286	376	30/07/2014	03:00:00	76.02	Grande_Alto
377	2900020672	-12.1656	-45.3286	377	31/07/2014	20:00:00	76.01	Grande_Alto
378	2900020672	-12.1656	-45.3286	378	01/08/2014	02:00:00	76.02	Grande_Alto
379	2900020672	-12.1656	-45.3286	379	02/08/2014	21:00:00	76.01	Grande_Alto
380	2900020672	-12.1656	-45.3286	380	03/08/2014	05:00:00	76.01	Grande_Alto
381	2900020672	-12.1656	-45.3286	381	04/08/2014	05:00:00	76.02	Grande_Alto
382	2900020672	-12.1656	-45.3286	382	05/08/2014	02:00:00	76.02	Grande_Alto
383	2900020672	-12.1656	-45.3286	383	06/08/2014	02:00:00	76.02	Grande_Alto
384	2900020672	-12.1656	-45.3286	384	07/08/2014	00:00:00	76.03	Grande_Alto
385	2900020672	-12.1656	-45.3286	385	08/08/2014	06:00:00	76.01	Grande_Alto
386	2900020672	-12.1656	-45.3286	386	09/08/2014	06:00:00	76.01	Grande_Alto
387	2900020672	-12.1656	-45.3286	387	10/08/2014	00:00:00	76.02	Grande_Alto
388	2900020672	-12.1656	-45.3286	388	11/08/2014	04:00:00	76.02	Grande_Alto
389	2900020672	-12.1656	-45.3286	389	12/08/2014	20:00:00	76.01	Grande_Alto
390	2900020672	-12.1656	-45.3286	390	13/08/2014	19:00:00	76.01	Grande_Alto
391	2900020672	-12.1656	-45.3286	391	14/08/2014	19:00:00	76.01	Grande_Alto
392	2900020672	-12.1656	-45.3286	392	15/08/2014	02:00:00	76.03	Grande_Alto
393	2900020672	-12.1656	-45.3286	393	16/08/2014	05:00:00	76.02	Grande_Alto
394	2900020672	-12.1656	-45.3286	394	17/08/2014	06:00:00	76.01	Grande_Alto
395	2900020672	-12.1656	-45.3286	395	18/08/2014	04:00:00	76.01	Grande_Alto
396	2900020672	-12.1656	-45.3286	396	19/08/2014	05:00:00	76.01	Grande_Alto
397	2900020672	-12.1656	-45.3286	397	20/08/2014	00:00:00	76.02	Grande_Alto
398	2900020672	-12.1656	-45.3286	398	21/08/2014	21:00:00	76.01	Grande_Alto
399	2900020672	-12.1656	-45.3286	399	22/08/2014	05:00:00	76.01	Grande_Alto
400	2900020672	-12.1656	-45.3286	400	23/08/2014	01:00:00	76.01	Grande_Alto
401	2900020672	-12.1656	-45.3286	401	24/08/2014	05:00:00	76.01	Grande_Alto
402	2900020672	-12.1656	-45.3286	402	25/08/2014	00:00:00	76.02	Grande_Alto
403	2900020672	-12.1656	-45.3286	403	26/08/2014	05:00:00	76.01	Grande_Alto
404	2900020672	-12.1656	-45.3286	404	27/08/2014	06:00:00	76.01	Grande_Alto
405	2900020672	-12.1656	-45.3286	405	28/08/2014	05:00:00	76.01	Grande_Alto
406	2900020672	-12.1656	-45.3286	406	29/08/2014	12:00:00	76.01	Grande_Alto
407	2900020672	-12.1656	-45.3286	407	30/08/2014	21:00:00	76.01	Grande_Alto
408	2900020672	-12.1656	-45.3286	408	31/08/2014	23:00:00	76.01	Grande_Alto
409	2900020672	-12.1656	-45.3286	409	01/09/2014	02:00:00	76.01	Grande_Alto
410	2900020672	-12.1656	-45.3286	410	02/09/2014	03:00:00	76.01	Grande_Alto
411	2900020672	-12.1656	-45.3286	411	03/09/2014	00:00:00	76.01	Grande_Alto
412	2900020672	-12.1656	-45.3286	412	04/09/2014	22:00:00	76.01	Grande_Alto
413	2900020672	-12.1656	-45.3286	413	05/09/2014	13:00:00	76.01	Grande_Alto
414	2900020672	-12.1656	-45.3286	414	06/09/2014	04:00:00	76.02	Grande_Alto
415	2900020672	-12.1656	-45.3286	415	07/09/2014	05:00:00	76.01	Grande_Alto
416	2900020672	-12.1656	-45.3286	416	08/09/2014	02:00:00	76.01	Grande_Alto
417	2900020672	-12.1656	-45.3286	417	09/09/2014	05:00:00	76	Grande_Alto
418	2900020672	-12.1656	-45.3286	418	10/09/2014	19:00:00	76	Grande_Alto
419	2900020672	-12.1656	-45.3286	419	11/09/2014	21:00:00	76	Grande_Alto
420	2900020672	-12.1656	-45.3286	420	12/09/2014	21:00:00	76	Grande_Alto
421	2900020672	-12.1656	-45.3286	421	13/09/2014	05:00:00	76.01	Grande_Alto
422	2900020672	-12.1656	-45.3286	422	14/09/2014	04:00:00	76.01	Grande_Alto
423	2900020672	-12.1656	-45.3286	423	15/09/2014	00:00:00	76.01	Grande_Alto
424	2900020672	-12.1656	-45.3286	424	16/09/2014	04:00:00	76	Grande_Alto
425	2900020672	-12.1656	-45.3286	425	17/09/2014	03:00:00	76.01	Grande_Alto
426	2900020672	-12.1656	-45.3286	426	18/09/2014	03:00:00	76.01	Grande_Alto
427	2900020672	-12.1656	-45.3286	427	19/09/2014	22:00:00	76	Grande_Alto
428	2900020672	-12.1656	-45.3286	428	20/09/2014	02:00:00	76.01	Grande_Alto
429	2900020672	-12.1656	-45.3286	429	21/09/2014	12:00:00	76	Grande_Alto
430	2900020672	-12.1656	-45.3286	430	22/09/2014	05:00:00	76	Grande_Alto
431	2900020672	-12.1656	-45.3286	431	23/09/2014	04:00:00	76.01	Grande_Alto
432	2900020672	-12.1656	-45.3286	432	24/09/2014	23:00:00	76.01	Grande_Alto
433	2900020672	-12.1656	-45.3286	433	25/09/2014	21:00:00	76	Grande_Alto
434	2900020672	-12.1656	-45.3286	434	26/09/2014	04:00:00	76	Grande_Alto
435	2900020672	-12.1656	-45.3286	435	27/09/2014	02:00:00	76.01	Grande_Alto
436	2900020672	-12.1656	-45.3286	436	28/09/2014	20:00:00	76	Grande_Alto
437	2900020672	-12.1656	-45.3286	437	29/09/2014	02:00:00	76.01	Grande_Alto
438	2900020672	-12.1656	-45.3286	438	30/09/2014	00:00:00	76.01	Grande_Alto
439	2900020672	-12.1656	-45.3286	439	01/10/2014	04:00:00	76	Grande_Alto
440	2900020672	-12.1656	-45.3286	440	02/10/2014	20:00:00	76	Grande_Alto
441	2900020672	-12.1656	-45.3286	441	03/10/2014	00:00:00	76.01	Grande_Alto
442	2900020672	-12.1656	-45.3286	442	04/10/2014	00:00:00	76.01	Grande_Alto
443	2900020672	-12.1656	-45.3286	443	05/10/2014	05:00:00	76	Grande_Alto
444	2900020672	-12.1656	-45.3286	444	06/10/2014	03:00:00	76	Grande_Alto
445	2900020672	-12.1656	-45.3286	445	07/10/2014	01:00:00	76	Grande_Alto
446	2900020672	-12.1656	-45.3286	446	08/10/2014	05:00:00	75.99	Grande_Alto
447	2900020672	-12.1656	-45.3286	447	09/10/2014	00:00:00	76	Grande_Alto
448	2900020672	-12.1656	-45.3286	448	10/10/2014	20:00:00	76	Grande_Alto
449	2900020672	-12.1656	-45.3286	449	11/10/2014	03:00:00	76.01	Grande_Alto
450	2900020672	-12.1656	-45.3286	450	12/10/2014	12:00:00	76	Grande_Alto
451	2900020672	-12.1656	-45.3286	451	13/10/2014	04:00:00	76	Grande_Alto
452	2900020672	-12.1656	-45.3286	452	14/10/2014	04:00:00	76	Grande_Alto
453	2900020672	-12.1656	-45.3286	453	15/10/2014	04:00:00	76	Grande_Alto
454	2900020672	-12.1656	-45.3286	454	16/10/2014	01:00:00	76	Grande_Alto
455	2900020672	-12.1656	-45.3286	455	17/10/2014	04:00:00	76	Grande_Alto
456	2900020672	-12.1656	-45.3286	456	18/10/2014	02:00:00	76	Grande_Alto
457	2900020672	-12.1656	-45.3286	457	19/10/2014	03:00:00	76	Grande_Alto
458	2900020672	-12.1656	-45.3286	458	20/10/2014	05:00:00	76	Grande_Alto
459	2900020672	-12.1656	-45.3286	459	21/10/2014	12:00:00	76	Grande_Alto
460	2900020672	-12.1656	-45.3286	460	22/10/2014	19:00:00	76.01	Grande_Alto
461	2900020672	-12.1656	-45.3286	461	23/10/2014	03:00:00	76.01	Grande_Alto
462	2900020672	-12.1656	-45.3286	462	24/10/2014	04:00:00	76	Grande_Alto
463	2900020672	-12.1656	-45.3286	463	25/10/2014	04:00:00	76	Grande_Alto
464	2900020672	-12.1656	-45.3286	464	26/10/2014	18:00:00	76	Grande_Alto
465	2900020672	-12.1656	-45.3286	465	27/10/2014	06:00:00	76.02	Grande_Alto
466	2900020672	-12.1656	-45.3286	466	28/10/2014	02:00:00	76.01	Grande_Alto
467	2900020672	-12.1656	-45.3286	467	29/10/2014	00:00:00	76.02	Grande_Alto
468	2900020672	-12.1656	-45.3286	468	30/10/2014	03:00:00	76.01	Grande_Alto
469	2900020672	-12.1656	-45.3286	469	31/10/2014	19:00:00	76.01	Grande_Alto
470	2900020672	-12.1656	-45.3286	470	01/11/2014	13:00:00	76.01	Grande_Alto
471	2900020672	-12.1656	-45.3286	471	02/11/2014	03:00:00	76.01	Grande_Alto
472	2900020672	-12.1656	-45.3286	472	03/11/2014	05:00:00	76.01	Grande_Alto
473	2900020672	-12.1656	-45.3286	473	04/11/2014	02:00:00	76.03	Grande_Alto
474	2900020672	-12.1656	-45.3286	474	05/11/2014	03:00:00	76.03	Grande_Alto
475	2900020672	-12.1656	-45.3286	475	06/11/2014	13:00:00	76.02	Grande_Alto
476	2900020672	-12.1656	-45.3286	476	07/11/2014	01:00:00	76.02	Grande_Alto
477	2900020672	-12.1656	-45.3286	477	08/11/2014	19:00:00	76.02	Grande_Alto
478	2900020672	-12.1656	-45.3286	478	09/11/2014	12:00:00	76.03	Grande_Alto
479	2900020672	-12.1656	-45.3286	479	10/11/2014	00:00:00	76.03	Grande_Alto
480	2900020672	-12.1656	-45.3286	480	11/11/2014	05:00:00	76.02	Grande_Alto
481	2900020672	-12.1656	-45.3286	481	12/11/2014	05:00:00	76.03	Grande_Alto
482	2900020672	-12.1656	-45.3286	482	13/11/2014	06:00:00	76.03	Grande_Alto
483	2900020672	-12.1656	-45.3286	483	14/11/2014	06:00:00	76.04	Grande_Alto
484	2900020672	-12.1656	-45.3286	484	15/11/2014	19:00:00	76.03	Grande_Alto
485	2900020672	-12.1656	-45.3286	485	16/11/2014	00:00:00	76.04	Grande_Alto
486	2900020672	-12.1656	-45.3286	486	17/11/2014	07:00:00	76.03	Grande_Alto
487	2900020672	-12.1656	-45.3286	487	18/11/2014	00:00:00	76.04	Grande_Alto
488	2900020672	-12.1656	-45.3286	488	19/11/2014	12:00:00	76.04	Grande_Alto
489	2900020672	-12.1656	-45.3286	489	20/11/2014	05:00:00	76.04	Grande_Alto
490	2900020672	-12.1656	-45.3286	490	21/11/2014	06:00:00	76.04	Grande_Alto
491	2900020672	-12.1656	-45.3286	491	22/11/2014	20:00:00	76.03	Grande_Alto
492	2900020672	-12.1656	-45.3286	492	23/11/2014	06:00:00	76.04	Grande_Alto
493	2900020672	-12.1656	-45.3286	493	24/11/2014	12:00:00	76.04	Grande_Alto
494	2900020672	-12.1656	-45.3286	494	25/11/2014	20:00:00	76.03	Grande_Alto
495	2900020672	-12.1656	-45.3286	495	26/11/2014	06:00:00	76.04	Grande_Alto
496	2900020672	-12.1656	-45.3286	496	27/11/2014	05:00:00	76.04	Grande_Alto
497	2900020672	-12.1656	-45.3286	497	28/11/2014	13:00:00	76.04	Grande_Alto
498	2900020672	-12.1656	-45.3286	498	29/11/2014	12:00:00	76.04	Grande_Alto
499	2900020672	-12.1656	-45.3286	499	30/11/2014	12:00:00	76.04	Grande_Alto
500	2900020672	-12.1656	-45.3286	500	01/12/2014	20:00:00	76.04	Grande_Alto
501	2900020672	-12.1656	-45.3286	501	02/12/2014	13:00:00	76.04	Grande_Alto
502	2900020672	-12.1656	-45.3286	502	03/12/2014	05:00:00	76.04	Grande_Alto
503	2900020672	-12.1656	-45.3286	503	04/12/2014	18:00:00	76.04	Grande_Alto
504	2900020672	-12.1656	-45.3286	504	05/12/2014	00:00:00	76.05	Grande_Alto
505	2900020672	-12.1656	-45.3286	505	06/12/2014	12:00:00	76.05	Grande_Alto
506	2900020672	-12.1656	-45.3286	506	07/12/2014	03:00:00	76.05	Grande_Alto
507	2900020672	-12.1656	-45.3286	507	08/12/2014	05:00:00	76.05	Grande_Alto
508	2900020672	-12.1656	-45.3286	508	09/12/2014	06:00:00	76.04	Grande_Alto
509	2900020672	-12.1656	-45.3286	509	10/12/2014	00:00:00	76.05	Grande_Alto
510	2900020672	-12.1656	-45.3286	510	11/12/2014	01:00:00	76.05	Grande_Alto
511	2900020672	-12.1656	-45.3286	511	12/12/2014	12:00:00	76.05	Grande_Alto
512	2900020672	-12.1656	-45.3286	512	13/12/2014	01:00:00	76.05	Grande_Alto
513	2900020672	-12.1656	-45.3286	513	14/12/2014	02:00:00	76.05	Grande_Alto
514	2900020672	-12.1656	-45.3286	514	15/12/2014	13:00:00	76.05	Grande_Alto
515	2900020672	-12.1656	-45.3286	515	16/12/2014	07:00:00	76.05	Grande_Alto
516	2900020672	-12.1656	-45.3286	516	17/12/2014	18:00:00	76.04	Grande_Alto
517	2900020672	-12.1656	-45.3286	517	18/12/2014	20:00:00	76.04	Grande_Alto
518	2900020672	-12.1656	-45.3286	518	19/12/2014	12:00:00	76.05	Grande_Alto
519	2900020672	-12.1656	-45.3286	519	20/12/2014	00:00:00	76.06	Grande_Alto
520	2900020672	-12.1656	-45.3286	520	21/12/2014	06:00:00	76.05	Grande_Alto
521	2900020672	-12.1656	-45.3286	521	22/12/2014	20:00:00	76.04	Grande_Alto
522	2900020672	-12.1656	-45.3286	522	23/12/2014	05:00:00	76.05	Grande_Alto
523	2900020672	-12.1656	-45.3286	523	24/12/2014	13:00:00	76.05	Grande_Alto
524	2900020672	-12.1656	-45.3286	524	25/12/2014	02:00:00	76.06	Grande_Alto
525	2900020672	-12.1656	-45.3286	525	26/12/2014	21:00:00	76.05	Grande_Alto
526	2900020672	-12.1656	-45.3286	526	27/12/2014	00:00:00	76.05	Grande_Alto
527	2900020672	-12.1656	-45.3286	527	28/12/2014	01:00:00	76.05	Grande_Alto
528	2900020672	-12.1656	-45.3286	528	29/12/2014	04:00:00	76.05	Grande_Alto
529	2900020672	-12.1656	-45.3286	529	30/12/2014	00:00:00	76.06	Grande_Alto
530	2900020672	-12.1656	-45.3286	530	31/12/2014	03:00:00	76.05	Grande_Alto
531	2900020672	-12.1656	-45.3286	531	01/01/2015	21:00:00	76.05	Grande_Alto
532	2900020672	-12.1656	-45.3286	532	02/01/2015	02:00:00	76.05	Grande_Alto
533	2900020672	-12.1656	-45.3286	533	03/01/2015	02:00:00	76.05	Grande_Alto
534	2900020672	-12.1656	-45.3286	534	04/01/2015	04:00:00	76.06	Grande_Alto
535	2900020672	-12.1656	-45.3286	535	05/01/2015	03:00:00	76.06	Grande_Alto
536	2900020672	-12.1656	-45.3286	536	06/01/2015	20:00:00	76.05	Grande_Alto
537	2900020672	-12.1656	-45.3286	537	07/01/2015	05:00:00	76.05	Grande_Alto
538	2900020672	-12.1656	-45.3286	538	08/01/2015	04:00:00	76.05	Grande_Alto
539	2900020672	-12.1656	-45.3286	539	09/01/2015	04:00:00	76.05	Grande_Alto
540	2900020672	-12.1656	-45.3286	540	10/01/2015	04:00:00	76.05	Grande_Alto
541	2900020672	-12.1656	-45.3286	541	11/01/2015	13:00:00	76.05	Grande_Alto
542	2900020672	-12.1656	-45.3286	542	12/01/2015	04:00:00	76.05	Grande_Alto
543	2900020672	-12.1656	-45.3286	543	13/01/2015	05:00:00	76.05	Grande_Alto
544	2900020672	-12.1656	-45.3286	544	14/01/2015	20:00:00	76.05	Grande_Alto
545	2900020672	-12.1656	-45.3286	545	15/01/2015	14:00:00	76.05	Grande_Alto
546	2900020672	-12.1656	-45.3286	546	16/01/2015	21:00:00	76.05	Grande_Alto
547	2900020672	-12.1656	-45.3286	547	17/01/2015	20:00:00	76.05	Grande_Alto
548	2900020672	-12.1656	-45.3286	548	18/01/2015	20:00:00	76.05	Grande_Alto
549	2900020672	-12.1656	-45.3286	549	19/01/2015	20:00:00	76.05	Grande_Alto
550	2900020672	-12.1656	-45.3286	550	20/01/2015	19:00:00	76.05	Grande_Alto
551	2900020672	-12.1656	-45.3286	551	21/01/2015	19:00:00	76.06	Grande_Alto
552	2900020672	-12.1656	-45.3286	552	22/01/2015	13:00:00	76.06	Grande_Alto
553	2900020672	-12.1656	-45.3286	553	23/01/2015	01:00:00	76.06	Grande_Alto
554	2900020672	-12.1656	-45.3286	554	24/01/2015	13:00:00	76.05	Grande_Alto
555	2900020672	-12.1656	-45.3286	555	25/01/2015	13:00:00	76.06	Grande_Alto
556	2900020672	-12.1656	-45.3286	556	26/01/2015	23:00:00	76.06	Grande_Alto
557	2900020672	-12.1656	-45.3286	557	27/01/2015	20:00:00	76.05	Grande_Alto
558	2900020672	-12.1656	-45.3286	558	28/01/2015	03:00:00	76.06	Grande_Alto
559	2900020672	-12.1656	-45.3286	559	29/01/2015	03:00:00	76.06	Grande_Alto
560	2900020672	-12.1656	-45.3286	560	30/01/2015	03:00:00	76.06	Grande_Alto
561	2900020672	-12.1656	-45.3286	561	31/01/2015	04:00:00	76.06	Grande_Alto
562	2900020672	-12.1656	-45.3286	562	01/02/2015	21:00:00	76.06	Grande_Alto
563	2900020672	-12.1656	-45.3286	563	02/02/2015	00:00:00	76.06	Grande_Alto
564	2900020672	-12.1656	-45.3286	564	03/02/2015	05:00:00	76.06	Grande_Alto
565	2900020672	-12.1656	-45.3286	565	04/02/2015	01:00:00	76.06	Grande_Alto
566	2900020672	-12.1656	-45.3286	566	05/02/2015	02:00:00	76.07	Grande_Alto
567	2900020672	-12.1656	-45.3286	567	06/02/2015	00:00:00	76.07	Grande_Alto
568	2900020672	-12.1656	-45.3286	568	07/02/2015	00:00:00	76.07	Grande_Alto
569	2900020672	-12.1656	-45.3286	569	08/02/2015	05:00:00	76.07	Grande_Alto
570	2900020672	-12.1656	-45.3286	570	09/02/2015	13:00:00	76.06	Grande_Alto
571	2900020672	-12.1656	-45.3286	571	10/02/2015	00:00:00	76.07	Grande_Alto
572	2900020672	-12.1656	-45.3286	572	11/02/2015	06:00:00	76.07	Grande_Alto
573	2900020672	-12.1656	-45.3286	573	12/02/2015	04:00:00	76.07	Grande_Alto
574	2900020672	-12.1656	-45.3286	574	13/02/2015	05:00:00	76.06	Grande_Alto
575	2900020672	-12.1656	-45.3286	575	14/02/2015	05:00:00	76.06	Grande_Alto
576	2900020672	-12.1656	-45.3286	576	15/02/2015	20:00:00	76.06	Grande_Alto
577	2900020672	-12.1656	-45.3286	577	16/02/2015	03:00:00	76.07	Grande_Alto
578	2900020672	-12.1656	-45.3286	578	17/02/2015	21:00:00	76.06	Grande_Alto
579	2900020672	-12.1656	-45.3286	579	18/02/2015	05:00:00	76.07	Grande_Alto
580	2900020672	-12.1656	-45.3286	580	19/02/2015	20:00:00	76.06	Grande_Alto
581	2900020672	-12.1656	-45.3286	581	20/02/2015	06:00:00	76.07	Grande_Alto
582	2900020672	-12.1656	-45.3286	582	21/02/2015	06:00:00	76.07	Grande_Alto
583	2900020672	-12.1656	-45.3286	583	22/02/2015	05:00:00	76.07	Grande_Alto
584	2900020672	-12.1656	-45.3286	584	23/02/2015	04:00:00	76.07	Grande_Alto
585	2900020672	-12.1656	-45.3286	585	24/02/2015	13:00:00	76.07	Grande_Alto
586	2900020672	-12.1656	-45.3286	586	25/02/2015	02:00:00	76.07	Grande_Alto
587	2900020672	-12.1656	-45.3286	587	26/02/2015	12:00:00	76.06	Grande_Alto
588	2900020672	-12.1656	-45.3286	588	27/02/2015	14:00:00	76.07	Grande_Alto
589	2900020672	-12.1656	-45.3286	589	28/02/2015	02:00:00	76.07	Grande_Alto
590	2900020672	-12.1656	-45.3286	590	01/03/2015	13:00:00	76.07	Grande_Alto
591	2900020672	-12.1656	-45.3286	591	02/03/2015	06:00:00	76.07	Grande_Alto
592	2900020672	-12.1656	-45.3286	592	03/03/2015	05:00:00	76.07	Grande_Alto
593	2900020672	-12.1656	-45.3286	593	04/03/2015	21:00:00	76.07	Grande_Alto
594	2900020672	-12.1656	-45.3286	594	05/03/2015	06:00:00	76.07	Grande_Alto
595	2900020672	-12.1656	-45.3286	595	06/03/2015	02:00:00	76.07	Grande_Alto
596	2900020672	-12.1656	-45.3286	596	07/03/2015	19:00:00	76.07	Grande_Alto
597	2900020672	-12.1656	-45.3286	597	08/03/2015	21:00:00	76.07	Grande_Alto
598	2900020672	-12.1656	-45.3286	598	09/03/2015	04:00:00	76.07	Grande_Alto
599	2900020672	-12.1656	-45.3286	599	10/03/2015	04:00:00	76.07	Grande_Alto
600	2900020672	-12.1656	-45.3286	600	11/03/2015	21:00:00	76.07	Grande_Alto
601	2900020672	-12.1656	-45.3286	601	12/03/2015	21:00:00	76.07	Grande_Alto
602	2900020672	-12.1656	-45.3286	602	13/03/2015	05:00:00	76.07	Grande_Alto
603	2900020672	-12.1656	-45.3286	603	14/03/2015	20:00:00	76.07	Grande_Alto
604	2900020672	-12.1656	-45.3286	604	15/03/2015	03:00:00	76.08	Grande_Alto
605	2900020672	-12.1656	-45.3286	605	16/03/2015	21:00:00	76.07	Grande_Alto
606	2900020672	-12.1656	-45.3286	606	17/03/2015	05:00:00	76.08	Grande_Alto
607	2900020672	-12.1656	-45.3286	607	18/03/2015	04:00:00	76.08	Grande_Alto
608	2900020672	-12.1656	-45.3286	608	19/03/2015	02:00:00	76.08	Grande_Alto
609	2900020672	-12.1656	-45.3286	609	20/03/2015	19:00:00	76.07	Grande_Alto
610	2900020672	-12.1656	-45.3286	610	21/03/2015	13:00:00	76.08	Grande_Alto
611	2900020672	-12.1656	-45.3286	611	22/03/2015	00:00:00	76.08	Grande_Alto
612	2900020672	-12.1656	-45.3286	612	23/03/2015	00:00:00	76.09	Grande_Alto
613	2900020672	-12.1656	-45.3286	613	24/03/2015	02:00:00	76.08	Grande_Alto
614	2900020672	-12.1656	-45.3286	614	25/03/2015	04:00:00	76.07	Grande_Alto
615	2900020672	-12.1656	-45.3286	615	26/03/2015	19:00:00	76.07	Grande_Alto
616	2900020672	-12.1656	-45.3286	616	27/03/2015	13:00:00	76.08	Grande_Alto
617	2900020672	-12.1656	-45.3286	617	28/03/2015	03:00:00	76.08	Grande_Alto
618	2900020672	-12.1656	-45.3286	618	29/03/2015	05:00:00	76.07	Grande_Alto
619	2900020672	-12.1656	-45.3286	619	30/03/2015	20:00:00	76.07	Grande_Alto
620	2900020672	-12.1656	-45.3286	620	31/03/2015	05:00:00	76.08	Grande_Alto
621	2900020672	-12.1656	-45.3286	621	01/04/2015	05:00:00	76.08	Grande_Alto
622	2900020672	-12.1656	-45.3286	622	02/04/2015	05:00:00	76.08	Grande_Alto
623	2900020672	-12.1656	-45.3286	623	03/04/2015	13:00:00	76.07	Grande_Alto
624	2900020672	-12.1656	-45.3286	624	04/04/2015	02:00:00	76.08	Grande_Alto
625	2900020672	-12.1656	-45.3286	625	05/04/2015	04:00:00	76.09	Grande_Alto
626	2900020672	-12.1656	-45.3286	626	06/04/2015	06:00:00	76.08	Grande_Alto
627	2900020672	-12.1656	-45.3286	627	07/04/2015	12:00:00	76.08	Grande_Alto
628	2900020672	-12.1656	-45.3286	628	08/04/2015	20:00:00	76.08	Grande_Alto
629	2900020672	-12.1656	-45.3286	629	09/04/2015	19:00:00	76.08	Grande_Alto
630	2900020672	-12.1656	-45.3286	630	10/04/2015	06:00:00	76.08	Grande_Alto
631	2900020672	-12.1656	-45.3286	631	11/04/2015	23:00:00	76.08	Grande_Alto
632	2900020672	-12.1656	-45.3286	632	12/04/2015	05:00:00	76.08	Grande_Alto
633	2900020672	-12.1656	-45.3286	633	13/04/2015	02:00:00	76.09	Grande_Alto
634	2900020672	-12.1656	-45.3286	634	14/04/2015	19:00:00	76.08	Grande_Alto
635	2900020672	-12.1656	-45.3286	635	15/04/2015	02:00:00	76.09	Grande_Alto
636	2900020672	-12.1656	-45.3286	636	16/04/2015	03:00:00	76.09	Grande_Alto
637	2900020672	-12.1656	-45.3286	637	17/04/2015	20:00:00	76.08	Grande_Alto
638	2900020672	-12.1656	-45.3286	638	18/04/2015	13:00:00	76.08	Grande_Alto
639	2900020672	-12.1656	-45.3286	639	19/04/2015	13:00:00	76.08	Grande_Alto
640	2900020672	-12.1656	-45.3286	640	20/04/2015	03:00:00	76.09	Grande_Alto
641	2900020672	-12.1656	-45.3286	641	21/04/2015	01:00:00	76.09	Grande_Alto
642	2900020672	-12.1656	-45.3286	642	22/04/2015	00:00:00	76.09	Grande_Alto
643	2900020672	-12.1656	-45.3286	643	23/04/2015	05:00:00	76.09	Grande_Alto
644	2900020672	-12.1656	-45.3286	644	24/04/2015	05:00:00	76.09	Grande_Alto
645	2900020672	-12.1656	-45.3286	645	25/04/2015	05:00:00	76.09	Grande_Alto
646	2900020672	-12.1656	-45.3286	646	26/04/2015	06:00:00	76.09	Grande_Alto
647	2900020672	-12.1656	-45.3286	647	27/04/2015	06:00:00	76.09	Grande_Alto
648	2900020672	-12.1656	-45.3286	648	28/04/2015	06:00:00	76.09	Grande_Alto
649	2900020672	-12.1656	-45.3286	649	29/04/2015	19:00:00	76.08	Grande_Alto
650	2900020672	-12.1656	-45.3286	650	30/04/2015	13:00:00	76.09	Grande_Alto
651	2900020672	-12.1656	-45.3286	651	01/05/2015	07:00:00	76.09	Grande_Alto
652	2900020672	-12.1656	-45.3286	652	02/05/2015	06:00:00	76.09	Grande_Alto
653	2900020672	-12.1656	-45.3286	653	03/05/2015	19:00:00	76.09	Grande_Alto
654	2900020672	-12.1656	-45.3286	654	04/05/2015	12:00:00	76.09	Grande_Alto
655	2900020672	-12.1656	-45.3286	655	05/05/2015	12:00:00	76.09	Grande_Alto
656	2900020672	-12.1656	-45.3286	656	06/05/2015	20:00:00	76.09	Grande_Alto
657	2900020672	-12.1656	-45.3286	657	07/05/2015	05:00:00	76.09	Grande_Alto
658	2900020672	-12.1656	-45.3286	658	08/05/2015	03:00:00	76.1	Grande_Alto
659	2900020672	-12.1656	-45.3286	659	09/05/2015	02:00:00	76.1	Grande_Alto
660	2900020672	-12.1656	-45.3286	660	10/05/2015	04:00:00	76.09	Grande_Alto
661	2900020672	-12.1656	-45.3286	661	11/05/2015	18:00:00	76.09	Grande_Alto
662	2900020672	-12.1656	-45.3286	662	12/05/2015	00:00:00	76.1	Grande_Alto
663	2900020672	-12.1656	-45.3286	663	13/05/2015	01:00:00	76.1	Grande_Alto
664	2900020672	-12.1656	-45.3286	664	14/05/2015	00:00:00	76.1	Grande_Alto
665	2900020672	-12.1656	-45.3286	665	15/05/2015	18:00:00	76.1	Grande_Alto
666	2900020672	-12.1656	-45.3286	666	16/05/2015	12:00:00	76.1	Grande_Alto
667	2900020672	-12.1656	-45.3286	667	17/05/2015	01:00:00	76.1	Grande_Alto
668	2900020672	-12.1656	-45.3286	668	18/05/2015	18:00:00	76.09	Grande_Alto
669	2900020672	-12.1656	-45.3286	669	19/05/2015	03:00:00	76.1	Grande_Alto
670	2900020672	-12.1656	-45.3286	670	20/05/2015	01:00:00	76.1	Grande_Alto
671	2900020672	-12.1656	-45.3286	671	21/05/2015	01:00:00	76.11	Grande_Alto
672	2900020672	-12.1656	-45.3286	672	22/05/2015	23:00:00	76.1	Grande_Alto
673	2900020672	-12.1656	-45.3286	673	23/05/2015	01:00:00	76.1	Grande_Alto
674	2900020672	-12.1656	-45.3286	674	24/05/2015	18:00:00	76.09	Grande_Alto
675	2900020672	-12.1656	-45.3286	675	25/05/2015	00:00:00	76.1	Grande_Alto
676	2900020672	-12.1656	-45.3286	676	26/05/2015	03:00:00	76.1	Grande_Alto
677	2900020672	-12.1656	-45.3286	677	27/05/2015	13:00:00	76.1	Grande_Alto
678	2900020672	-12.1656	-45.3286	678	28/05/2015	05:00:00	76.1	Grande_Alto
679	2900020672	-12.1656	-45.3286	679	29/05/2015	05:00:00	76.1	Grande_Alto
680	2900020672	-12.1656	-45.3286	680	30/05/2015	01:00:00	76.11	Grande_Alto
681	2900020672	-12.1656	-45.3286	681	31/05/2015	04:00:00	76.11	Grande_Alto
682	2900020672	-12.1656	-45.3286	682	01/06/2015	03:00:00	76.11	Grande_Alto
683	2900020672	-12.1656	-45.3286	683	02/06/2015	00:00:00	76.11	Grande_Alto
684	2900020672	-12.1656	-45.3286	684	03/06/2015	05:00:00	76.11	Grande_Alto
685	2900020672	-12.1656	-45.3286	685	04/06/2015	05:00:00	76.11	Grande_Alto
686	2900020672	-12.1656	-45.3286	686	05/06/2015	05:00:00	76.11	Grande_Alto
687	2900020672	-12.1656	-45.3286	687	06/06/2015	01:00:00	76.11	Grande_Alto
688	2900020672	-12.1656	-45.3286	688	07/06/2015	19:00:00	76.11	Grande_Alto
689	2900020672	-12.1656	-45.3286	689	08/06/2015	04:00:00	76.11	Grande_Alto
690	2900020672	-12.1656	-45.3286	690	09/06/2015	01:00:00	76.11	Grande_Alto
691	2900020672	-12.1656	-45.3286	691	10/06/2015	05:00:00	76.11	Grande_Alto
692	2900020672	-12.1656	-45.3286	692	11/06/2015	06:00:00	76.11	Grande_Alto
693	2900020672	-12.1656	-45.3286	693	12/06/2015	20:00:00	76.11	Grande_Alto
694	2900020672	-12.1656	-45.3286	694	13/06/2015	05:00:00	76.11	Grande_Alto
695	2900020672	-12.1656	-45.3286	695	14/06/2015	12:00:00	76.11	Grande_Alto
696	2900020672	-12.1656	-45.3286	696	15/06/2015	03:00:00	76.12	Grande_Alto
697	2900020672	-12.1656	-45.3286	697	16/06/2015	12:00:00	76.11	Grande_Alto
698	2900020672	-12.1656	-45.3286	698	17/06/2015	04:00:00	76.12	Grande_Alto
699	2900020672	-12.1656	-45.3286	699	18/06/2015	07:00:00	76.12	Grande_Alto
700	2900020672	-12.1656	-45.3286	700	19/06/2015	04:00:00	76.12	Grande_Alto
701	2900020672	-12.1656	-45.3286	701	20/06/2015	13:00:00	76.12	Grande_Alto
702	2900020672	-12.1656	-45.3286	702	21/06/2015	00:00:00	76.13	Grande_Alto
703	2900020672	-12.1656	-45.3286	703	22/06/2015	04:00:00	76.12	Grande_Alto
704	2900020672	-12.1656	-45.3286	704	23/06/2015	04:00:00	76.12	Grande_Alto
705	2900020672	-12.1656	-45.3286	705	24/06/2015	05:00:00	76.12	Grande_Alto
706	2900020672	-12.1656	-45.3286	706	25/06/2015	20:00:00	76.12	Grande_Alto
707	2900020672	-12.1656	-45.3286	707	26/06/2015	03:00:00	76.13	Grande_Alto
708	2900020672	-12.1656	-45.3286	708	27/06/2015	12:00:00	76.12	Grande_Alto
709	2900020672	-12.1656	-45.3286	709	28/06/2015	20:00:00	76.11	Grande_Alto
710	2900020672	-12.1656	-45.3286	710	29/06/2015	01:00:00	76.12	Grande_Alto
711	2900020672	-12.1656	-45.3286	711	30/06/2015	20:00:00	76.12	Grande_Alto
712	2900020672	-12.1656	-45.3286	712	01/07/2015	03:00:00	76.12	Grande_Alto
713	2900020672	-12.1656	-45.3286	713	02/07/2015	04:00:00	76.12	Grande_Alto
714	2900020672	-12.1656	-45.3286	714	03/07/2015	13:00:00	76.12	Grande_Alto
715	2900020672	-12.1656	-45.3286	715	04/07/2015	00:00:00	76.13	Grande_Alto
716	2900020672	-12.1656	-45.3286	716	05/07/2015	22:00:00	76.12	Grande_Alto
717	2900020672	-12.1656	-45.3286	717	06/07/2015	19:00:00	76.12	Grande_Alto
718	2900020672	-12.1656	-45.3286	718	07/07/2015	06:00:00	76.13	Grande_Alto
719	2900020672	-12.1656	-45.3286	719	08/07/2015	03:00:00	76.13	Grande_Alto
720	2900020672	-12.1656	-45.3286	720	09/07/2015	03:00:00	76.13	Grande_Alto
721	2900020672	-12.1656	-45.3286	721	10/07/2015	05:00:00	76.13	Grande_Alto
722	2900020672	-12.1656	-45.3286	722	11/07/2015	04:00:00	76.13	Grande_Alto
723	2900020672	-12.1656	-45.3286	723	12/07/2015	04:00:00	76.13	Grande_Alto
724	2900020672	-12.1656	-45.3286	724	13/07/2015	02:00:00	76.13	Grande_Alto
725	2900020672	-12.1656	-45.3286	725	14/07/2015	05:00:00	76.13	Grande_Alto
726	2900020672	-12.1656	-45.3286	726	15/07/2015	23:00:00	76.13	Grande_Alto
727	2900020672	-12.1656	-45.3286	727	16/07/2015	04:00:00	76.13	Grande_Alto
728	2900020672	-12.1656	-45.3286	728	17/07/2015	13:00:00	76.13	Grande_Alto
729	2900020672	-12.1656	-45.3286	729	18/07/2015	02:00:00	76.13	Grande_Alto
730	2900020672	-12.1656	-45.3286	730	19/07/2015	23:00:00	76.13	Grande_Alto
731	2900020672	-12.1656	-45.3286	731	20/07/2015	03:00:00	76.13	Grande_Alto
732	2900020672	-12.1656	-45.3286	732	21/07/2015	12:00:00	76.13	Grande_Alto
733	2900020672	-12.1656	-45.3286	733	22/07/2015	13:00:00	76.13	Grande_Alto
734	2900020672	-12.1656	-45.3286	734	23/07/2015	03:00:00	76.14	Grande_Alto
735	2900020672	-12.1656	-45.3286	735	24/07/2015	21:00:00	76.13	Grande_Alto
736	2900020672	-12.1656	-45.3286	736	25/07/2015	04:00:00	76.13	Grande_Alto
737	2900020672	-12.1656	-45.3286	737	26/07/2015	05:00:00	76.13	Grande_Alto
738	2900020672	-12.1656	-45.3286	738	27/07/2015	06:00:00	76.13	Grande_Alto
739	2900020672	-12.1656	-45.3286	739	28/07/2015	00:00:00	76.14	Grande_Alto
740	2900020672	-12.1656	-45.3286	740	29/07/2015	01:00:00	76.14	Grande_Alto
741	2900020672	-12.1656	-45.3286	741	30/07/2015	20:00:00	76.13	Grande_Alto
742	2900020672	-12.1656	-45.3286	742	31/07/2015	00:00:00	76.14	Grande_Alto
743	2900020672	-12.1656	-45.3286	743	01/08/2015	21:00:00	76.13	Grande_Alto
744	2900020672	-12.1656	-45.3286	744	02/08/2015	00:00:00	76.14	Grande_Alto
745	2900020672	-12.1656	-45.3286	745	03/08/2015	04:00:00	76.14	Grande_Alto
746	2900020672	-12.1656	-45.3286	746	04/08/2015	00:00:00	76.14	Grande_Alto
747	2900020672	-12.1656	-45.3286	747	05/08/2015	20:00:00	76.13	Grande_Alto
748	2900020672	-12.1656	-45.3286	748	06/08/2015	06:00:00	76.13	Grande_Alto
749	2900020672	-12.1656	-45.3286	749	07/08/2015	13:00:00	76.13	Grande_Alto
750	2900020672	-12.1656	-45.3286	750	08/08/2015	05:00:00	76.14	Grande_Alto
751	2900020672	-12.1656	-45.3286	751	09/08/2015	05:00:00	76.14	Grande_Alto
752	2900020672	-12.1656	-45.3286	752	10/08/2015	05:00:00	76.14	Grande_Alto
753	2900020672	-12.1656	-45.3286	753	11/08/2015	00:00:00	76.14	Grande_Alto
754	2900020672	-12.1656	-45.3286	754	12/08/2015	01:00:00	76.14	Grande_Alto
755	2900020672	-12.1656	-45.3286	755	13/08/2015	04:00:00	76.14	Grande_Alto
756	2900020672	-12.1656	-45.3286	756	14/08/2015	20:00:00	76.13	Grande_Alto
757	2900020672	-12.1656	-45.3286	757	15/08/2015	03:00:00	76.14	Grande_Alto
758	2900020672	-12.1656	-45.3286	758	16/08/2015	01:00:00	76.14	Grande_Alto
759	2900020672	-12.1656	-45.3286	759	17/08/2015	02:00:00	76.14	Grande_Alto
760	2900020672	-12.1656	-45.3286	760	18/08/2015	00:00:00	76.14	Grande_Alto
761	2900020672	-12.1656	-45.3286	761	19/08/2015	20:00:00	76.13	Grande_Alto
762	2900020672	-12.1656	-45.3286	762	20/08/2015	19:00:00	76.13	Grande_Alto
763	2900020672	-12.1656	-45.3286	763	21/08/2015	01:00:00	76.14	Grande_Alto
764	2900020672	-12.1656	-45.3286	764	22/08/2015	19:00:00	76.13	Grande_Alto
765	2900020672	-12.1656	-45.3286	765	23/08/2015	00:00:00	76.14	Grande_Alto
766	2900020672	-12.1656	-45.3286	766	24/08/2015	04:00:00	76.14	Grande_Alto
767	2900020672	-12.1656	-45.3286	767	25/08/2015	05:00:00	76.14	Grande_Alto
768	2900020672	-12.1656	-45.3286	768	26/08/2015	12:00:00	76.14	Grande_Alto
769	2900020672	-12.1656	-45.3286	769	27/08/2015	05:00:00	76.14	Grande_Alto
770	2900020672	-12.1656	-45.3286	770	28/08/2015	06:00:00	76.14	Grande_Alto
771	2900020672	-12.1656	-45.3286	771	29/08/2015	02:00:00	76.15	Grande_Alto
772	2900020672	-12.1656	-45.3286	772	30/08/2015	06:00:00	76.14	Grande_Alto
773	2900020672	-12.1656	-45.3286	773	31/08/2015	04:00:00	76.14	Grande_Alto
774	2900020672	-12.1656	-45.3286	774	01/09/2015	05:00:00	76.14	Grande_Alto
775	2900020672	-12.1656	-45.3286	775	02/09/2015	00:00:00	76.14	Grande_Alto
776	2900020672	-12.1656	-45.3286	776	03/09/2015	04:00:00	76.14	Grande_Alto
777	2900020672	-12.1656	-45.3286	777	04/09/2015	01:00:00	76.14	Grande_Alto
778	2900020672	-12.1656	-45.3286	778	05/09/2015	20:00:00	76.13	Grande_Alto
779	2900020672	-12.1656	-45.3286	779	06/09/2015	00:00:00	76.14	Grande_Alto
780	2900020672	-12.1656	-45.3286	780	07/09/2015	03:00:00	76.14	Grande_Alto
781	2900020672	-12.1656	-45.3286	781	08/09/2015	03:00:00	76.14	Grande_Alto
782	2900020672	-12.1656	-45.3286	782	09/09/2015	05:00:00	76.14	Grande_Alto
783	2900020672	-12.1656	-45.3286	783	10/09/2015	01:00:00	76.15	Grande_Alto
784	2900020672	-12.1656	-45.3286	784	11/09/2015	19:00:00	76.14	Grande_Alto
785	2900020672	-12.1656	-45.3286	785	12/09/2015	12:00:00	76.14	Grande_Alto
786	2900020672	-12.1656	-45.3286	786	13/09/2015	05:00:00	76.14	Grande_Alto
787	2900020672	-12.1656	-45.3286	787	14/09/2015	02:00:00	76.15	Grande_Alto
788	2900020672	-12.1656	-45.3286	788	15/09/2015	02:00:00	76.15	Grande_Alto
789	2900020672	-12.1656	-45.3286	789	16/09/2015	01:00:00	76.15	Grande_Alto
790	2900020672	-12.1656	-45.3286	790	17/09/2015	05:00:00	76.14	Grande_Alto
791	2900020672	-12.1656	-45.3286	791	18/09/2015	20:00:00	76.14	Grande_Alto
792	2900020672	-12.1656	-45.3286	792	19/09/2015	23:00:00	76.14	Grande_Alto
793	2900020672	-12.1656	-45.3286	793	20/09/2015	12:00:00	76.14	Grande_Alto
794	2900020672	-12.1656	-45.3286	794	21/09/2015	12:00:00	76.14	Grande_Alto
795	2900020672	-12.1656	-45.3286	795	22/09/2015	23:00:00	76.13	Grande_Alto
796	2900020672	-12.1656	-45.3286	796	23/09/2015	12:00:00	76.12	Grande_Alto
797	2900020672	-12.1656	-45.3286	797	24/09/2015	01:00:00	76.13	Grande_Alto
798	2900020672	-12.1656	-45.3286	798	25/09/2015	01:00:00	76.13	Grande_Alto
799	2900020672	-12.1656	-45.3286	799	26/09/2015	05:00:00	76.12	Grande_Alto
800	2900020672	-12.1656	-45.3286	800	27/09/2015	03:00:00	76.13	Grande_Alto
801	2900020672	-12.1656	-45.3286	801	28/09/2015	01:00:00	76.13	Grande_Alto
802	2900020672	-12.1656	-45.3286	802	29/09/2015	01:00:00	76.13	Grande_Alto
803	2900020672	-12.1656	-45.3286	803	30/09/2015	04:00:00	76.13	Grande_Alto
804	2900020672	-12.1656	-45.3286	804	01/10/2015	04:00:00	76.13	Grande_Alto
805	2900020672	-12.1656	-45.3286	805	02/10/2015	12:00:00	76.13	Grande_Alto
806	2900020672	-12.1656	-45.3286	806	03/10/2015	04:00:00	76.13	Grande_Alto
807	2900020672	-12.1656	-45.3286	807	04/10/2015	05:00:00	76.13	Grande_Alto
808	2900020672	-12.1656	-45.3286	808	05/10/2015	05:00:00	76.13	Grande_Alto
809	2900020672	-12.1656	-45.3286	809	06/10/2015	01:00:00	76.14	Grande_Alto
810	2900020672	-12.1656	-45.3286	810	07/10/2015	01:00:00	76.13	Grande_Alto
811	2900020672	-12.1656	-45.3286	811	08/10/2015	05:00:00	76.13	Grande_Alto
812	2900020672	-12.1656	-45.3286	812	09/10/2015	20:00:00	76.13	Grande_Alto
813	2900020672	-12.1656	-45.3286	813	10/10/2015	21:00:00	76.13	Grande_Alto
814	2900020672	-12.1656	-45.3286	814	11/10/2015	05:00:00	76.13	Grande_Alto
815	2900020672	-12.1656	-45.3286	815	12/10/2015	03:00:00	76.14	Grande_Alto
816	2900020672	-12.1656	-45.3286	816	13/10/2015	02:00:00	76.14	Grande_Alto
817	2900020672	-12.1656	-45.3286	817	14/10/2015	06:00:00	76.13	Grande_Alto
818	2900020672	-12.1656	-45.3286	818	15/10/2015	06:00:00	76.13	Grande_Alto
819	2900020672	-12.1656	-45.3286	819	16/10/2015	02:00:00	76.14	Grande_Alto
820	2900020672	-12.1656	-45.3286	820	17/10/2015	20:00:00	76.13	Grande_Alto
821	2900020672	-12.1656	-45.3286	821	18/10/2015	03:00:00	76.14	Grande_Alto
822	2900020672	-12.1656	-45.3286	822	19/10/2015	04:00:00	76.14	Grande_Alto
823	2900020672	-12.1656	-45.3286	823	20/10/2015	12:00:00	76.13	Grande_Alto
824	2900020672	-12.1656	-45.3286	824	21/10/2015	04:00:00	76.13	Grande_Alto
825	2900020672	-12.1656	-45.3286	825	22/10/2015	04:00:00	76.13	Grande_Alto
826	2900020672	-12.1656	-45.3286	826	23/10/2015	14:00:00	76.14	Grande_Alto
827	2900020672	-12.1656	-45.3286	827	24/10/2015	04:00:00	76.14	Grande_Alto
828	2900020672	-12.1656	-45.3286	828	25/10/2015	06:00:00	76.14	Grande_Alto
829	2900020672	-12.1656	-45.3286	829	26/10/2015	06:00:00	76.14	Grande_Alto
830	2900020672	-12.1656	-45.3286	830	27/10/2015	22:00:00	76.13	Grande_Alto
831	2900020672	-12.1656	-45.3286	831	28/10/2015	04:00:00	76.14	Grande_Alto
832	2900020672	-12.1656	-45.3286	832	29/10/2015	06:00:00	76.14	Grande_Alto
833	2900020672	-12.1656	-45.3286	833	30/10/2015	00:00:00	76.15	Grande_Alto
834	2900020672	-12.1656	-45.3286	834	31/10/2015	19:00:00	76.13	Grande_Alto
835	2900020672	-12.1656	-45.3286	835	01/11/2015	02:00:00	76.14	Grande_Alto
836	2900020672	-12.1656	-45.3286	836	02/11/2015	03:00:00	76.14	Grande_Alto
837	2900020672	-12.1656	-45.3286	837	03/11/2015	20:00:00	76.14	Grande_Alto
838	2900020672	-12.1656	-45.3286	838	04/11/2015	01:00:00	76.15	Grande_Alto
839	2900020672	-12.1656	-45.3286	839	05/11/2015	01:00:00	76.15	Grande_Alto
840	2900020672	-12.1656	-45.3286	840	06/11/2015	12:00:00	76.14	Grande_Alto
841	2900020672	-12.1656	-45.3286	841	07/11/2015	20:00:00	76.14	Grande_Alto
842	2900020672	-12.1656	-45.3286	842	08/11/2015	03:00:00	76.15	Grande_Alto
843	2900020672	-12.1656	-45.3286	843	09/11/2015	04:00:00	76.15	Grande_Alto
844	2900020672	-12.1656	-45.3286	844	10/11/2015	04:00:00	76.15	Grande_Alto
845	2900020672	-12.1656	-45.3286	845	11/11/2015	05:00:00	76.14	Grande_Alto
846	2900020672	-12.1656	-45.3286	846	12/11/2015	05:00:00	76.14	Grande_Alto
847	2900020672	-12.1656	-45.3286	847	13/11/2015	03:00:00	76.15	Grande_Alto
848	2900020672	-12.1656	-45.3286	848	14/11/2015	22:00:00	76.15	Grande_Alto
849	2900020672	-12.1656	-45.3286	849	15/11/2015	03:00:00	76.15	Grande_Alto
850	2900020672	-12.1656	-45.3286	850	16/11/2015	03:00:00	76.15	Grande_Alto
851	2900020672	-12.1656	-45.3286	851	17/11/2015	04:00:00	76.15	Grande_Alto
852	2900020672	-12.1656	-45.3286	852	18/11/2015	06:00:00	76.14	Grande_Alto
853	2900020672	-12.1656	-45.3286	853	19/11/2015	12:00:00	76.15	Grande_Alto
854	2900020672	-12.1656	-45.3286	854	20/11/2015	06:00:00	76.16	Grande_Alto
855	2900020672	-12.1656	-45.3286	855	21/11/2015	05:00:00	76.16	Grande_Alto
856	2900020672	-12.1656	-45.3286	856	22/11/2015	06:00:00	76.15	Grande_Alto
857	2900020672	-12.1656	-45.3286	857	23/11/2015	01:00:00	76.15	Grande_Alto
858	2900020672	-12.1656	-45.3286	858	24/11/2015	19:00:00	76.15	Grande_Alto
859	2900020672	-12.1656	-45.3286	859	25/11/2015	01:00:00	76.16	Grande_Alto
860	2900020672	-12.1656	-45.3286	860	26/11/2015	11:00:00	76.16	Grande_Alto
861	2900020672	-12.1656	-45.3286	861	27/11/2015	05:00:00	76.15	Grande_Alto
862	2900020672	-12.1656	-45.3286	862	28/11/2015	02:00:00	76.16	Grande_Alto
863	2900020672	-12.1656	-45.3286	863	29/11/2015	22:00:00	76.16	Grande_Alto
864	2900020672	-12.1656	-45.3286	864	30/11/2015	20:00:00	76.15	Grande_Alto
865	2900020672	-12.1656	-45.3286	865	01/12/2015	03:00:00	76.16	Grande_Alto
866	2900020672	-12.1656	-45.3286	866	02/12/2015	03:00:00	76.16	Grande_Alto
867	2900020672	-12.1656	-45.3286	867	03/12/2015	20:00:00	76.15	Grande_Alto
868	2900020672	-12.1656	-45.3286	868	04/12/2015	01:00:00	76.16	Grande_Alto
869	2900020672	-12.1656	-45.3286	869	05/12/2015	00:00:00	76.17	Grande_Alto
870	2900020672	-12.1656	-45.3286	870	06/12/2015	06:00:00	76.16	Grande_Alto
871	2900020672	-12.1656	-45.3286	871	07/12/2015	00:00:00	76.16	Grande_Alto
872	2900020672	-12.1656	-45.3286	872	08/12/2015	06:00:00	76.16	Grande_Alto
873	2900020672	-12.1656	-45.3286	873	09/12/2015	02:00:00	76.17	Grande_Alto
874	2900020672	-12.1656	-45.3286	874	10/12/2015	05:00:00	76.16	Grande_Alto
875	2900020672	-12.1656	-45.3286	875	11/12/2015	02:00:00	76.17	Grande_Alto
876	2900020672	-12.1656	-45.3286	876	12/12/2015	13:00:00	76.16	Grande_Alto
877	2900020672	-12.1656	-45.3286	877	13/12/2015	01:00:00	76.17	Grande_Alto
878	2900020672	-12.1656	-45.3286	878	14/12/2015	02:00:00	76.17	Grande_Alto
879	2900020672	-12.1656	-45.3286	879	15/12/2015	03:00:00	76.17	Grande_Alto
880	2900020672	-12.1656	-45.3286	880	16/12/2015	00:00:00	76.17	Grande_Alto
881	2900020672	-12.1656	-45.3286	881	17/12/2015	04:00:00	76.17	Grande_Alto
882	2900020672	-12.1656	-45.3286	882	18/12/2015	03:00:00	76.17	Grande_Alto
883	2900020672	-12.1656	-45.3286	883	19/12/2015	04:00:00	76.17	Grande_Alto
884	2900020672	-12.1656	-45.3286	884	20/12/2015	03:00:00	76.17	Grande_Alto
885	2900020672	-12.1656	-45.3286	885	21/12/2015	13:00:00	76.17	Grande_Alto
886	2900020672	-12.1656	-45.3286	886	22/12/2015	05:00:00	76.17	Grande_Alto
887	2900020672	-12.1656	-45.3286	887	23/12/2015	03:00:00	76.17	Grande_Alto
888	2900020672	-12.1656	-45.3286	888	24/12/2015	21:00:00	76.17	Grande_Alto
889	2900020672	-12.1656	-45.3286	889	25/12/2015	03:00:00	76.17	Grande_Alto
890	2900020672	-12.1656	-45.3286	890	26/12/2015	13:00:00	76.17	Grande_Alto
891	2900020672	-12.1656	-45.3286	891	27/12/2015	05:00:00	76.17	Grande_Alto
892	2900020672	-12.1656	-45.3286	892	28/12/2015	00:00:00	76.18	Grande_Alto
893	2900020672	-12.1656	-45.3286	893	29/12/2015	04:00:00	76.18	Grande_Alto
894	2900020672	-12.1656	-45.3286	894	30/12/2015	03:00:00	76.18	Grande_Alto
895	2900020672	-12.1656	-45.3286	895	31/12/2015	20:00:00	76.16	Grande_Alto
896	2900020672	-12.1656	-45.3286	896	01/01/2016	04:00:00	76.17	Grande_Alto
897	2900020672	-12.1656	-45.3286	897	02/01/2016	23:00:00	76.18	Grande_Alto
898	2900020672	-12.1656	-45.3286	898	03/01/2016	00:00:00	76.18	Grande_Alto
899	2900020672	-12.1656	-45.3286	899	04/01/2016	00:00:00	76.18	Grande_Alto
900	2900020672	-12.1656	-45.3286	900	05/01/2016	20:00:00	76.17	Grande_Alto
901	2900020672	-12.1656	-45.3286	901	06/01/2016	04:00:00	76.18	Grande_Alto
902	2900020672	-12.1656	-45.3286	902	07/01/2016	01:00:00	76.18	Grande_Alto
903	2900020672	-12.1656	-45.3286	903	08/01/2016	06:00:00	76.18	Grande_Alto
904	2900020672	-12.1656	-45.3286	904	09/01/2016	03:00:00	76.19	Grande_Alto
905	2900020672	-12.1656	-45.3286	905	10/01/2016	03:00:00	76.18	Grande_Alto
906	2900020672	-12.1656	-45.3286	906	11/01/2016	04:00:00	76.18	Grande_Alto
907	2900020672	-12.1656	-45.3286	907	12/01/2016	05:00:00	76.18	Grande_Alto
908	2900020672	-12.1656	-45.3286	908	13/01/2016	14:00:00	76.18	Grande_Alto
909	2900020672	-12.1656	-45.3286	909	14/01/2016	06:00:00	76.18	Grande_Alto
910	2900020672	-12.1656	-45.3286	910	15/01/2016	13:00:00	76.18	Grande_Alto
911	2900020672	-12.1656	-45.3286	911	16/01/2016	18:00:00	76.17	Grande_Alto
912	2900020672	-12.1656	-45.3286	912	17/01/2016	20:00:00	76.18	Grande_Alto
913	2900020672	-12.1656	-45.3286	913	18/01/2016	13:00:00	76.18	Grande_Alto
914	2900020672	-12.1656	-45.3286	914	19/01/2016	02:00:00	76.18	Grande_Alto
915	2900020672	-12.1656	-45.3286	915	20/01/2016	13:00:00	76.18	Grande_Alto
916	2900020672	-12.1656	-45.3286	916	21/01/2016	13:00:00	76.18	Grande_Alto
917	2900020672	-12.1656	-45.3286	917	22/01/2016	18:00:00	76.18	Grande_Alto
918	2900020672	-12.1656	-45.3286	918	23/01/2016	12:00:00	76.19	Grande_Alto
919	2900020672	-12.1656	-45.3286	919	24/01/2016	02:00:00	76.19	Grande_Alto
920	2900020672	-12.1656	-45.3286	920	25/01/2016	06:00:00	76.19	Grande_Alto
921	2900020672	-12.1656	-45.3286	921	26/01/2016	12:00:00	76.18	Grande_Alto
922	2900020672	-12.1656	-45.3286	922	27/01/2016	07:00:00	76.19	Grande_Alto
923	2900020672	-12.1656	-45.3286	923	28/01/2016	03:00:00	76.19	Grande_Alto
924	2900020672	-12.1656	-45.3286	924	29/01/2016	20:00:00	76.18	Grande_Alto
925	2900020672	-12.1656	-45.3286	925	30/01/2016	04:00:00	76.19	Grande_Alto
926	2900020672	-12.1656	-45.3286	926	31/01/2016	05:00:00	76.19	Grande_Alto
927	2900020672	-12.1656	-45.3286	927	01/02/2016	03:00:00	76.19	Grande_Alto
928	2900020672	-12.1656	-45.3286	928	02/02/2016	01:00:00	76.19	Grande_Alto
929	2900020672	-12.1656	-45.3286	929	03/02/2016	06:00:00	76.19	Grande_Alto
930	2900020672	-12.1656	-45.3286	930	04/02/2016	18:00:00	76.19	Grande_Alto
931	2900020672	-12.1656	-45.3286	931	05/02/2016	14:00:00	76.19	Grande_Alto
932	2900020672	-12.1656	-45.3286	932	06/02/2016	06:00:00	76.19	Grande_Alto
933	2900020672	-12.1656	-45.3286	933	07/02/2016	04:00:00	76.19	Grande_Alto
934	2900020672	-12.1656	-45.3286	934	08/02/2016	06:00:00	76.19	Grande_Alto
935	2900020672	-12.1656	-45.3286	935	09/02/2016	01:00:00	76.2	Grande_Alto
936	2900020672	-12.1656	-45.3286	936	10/02/2016	03:00:00	76.19	Grande_Alto
937	2900020672	-12.1656	-45.3286	937	11/02/2016	02:00:00	76.19	Grande_Alto
938	2900020672	-12.1656	-45.3286	938	12/02/2016	03:00:00	76.19	Grande_Alto
939	2900020672	-12.1656	-45.3286	939	13/02/2016	00:00:00	76.2	Grande_Alto
940	2900020672	-12.1656	-45.3286	940	14/02/2016	14:00:00	76.19	Grande_Alto
941	2900020672	-12.1656	-45.3286	941	15/02/2016	23:00:00	76.19	Grande_Alto
942	2900020672	-12.1656	-45.3286	942	16/02/2016	05:00:00	76.19	Grande_Alto
943	2900020672	-12.1656	-45.3286	943	17/02/2016	14:00:00	76.19	Grande_Alto
944	2900020672	-12.1656	-45.3286	944	18/02/2016	02:00:00	76.2	Grande_Alto
945	2900020672	-12.1656	-45.3286	945	19/02/2016	02:00:00	76.2	Grande_Alto
946	2900020672	-12.1656	-45.3286	946	20/02/2016	00:00:00	76.2	Grande_Alto
947	2900020672	-12.1656	-45.3286	947	21/02/2016	03:00:00	76.2	Grande_Alto
948	2900020672	-12.1656	-45.3286	948	22/02/2016	07:00:00	76.2	Grande_Alto
949	2900020672	-12.1656	-45.3286	949	23/02/2016	21:00:00	76.2	Grande_Alto
950	2900020672	-12.1656	-45.3286	950	24/02/2016	04:00:00	76.2	Grande_Alto
951	2900020672	-12.1656	-45.3286	951	25/02/2016	02:00:00	76.2	Grande_Alto
952	2900020672	-12.1656	-45.3286	952	26/02/2016	02:00:00	76.21	Grande_Alto
953	2900020672	-12.1656	-45.3286	953	27/02/2016	04:00:00	76.21	Grande_Alto
954	2900020672	-12.1656	-45.3286	954	28/02/2016	05:00:00	76.2	Grande_Alto
955	2900020672	-12.1656	-45.3286	955	29/02/2016	06:00:00	76.2	Grande_Alto
956	2900020672	-12.1656	-45.3286	956	01/03/2016	01:00:00	76.21	Grande_Alto
957	2900020672	-12.1656	-45.3286	957	02/03/2016	01:00:00	76.21	Grande_Alto
958	2900020672	-12.1656	-45.3286	958	03/03/2016	20:00:00	76.2	Grande_Alto
959	2900020672	-12.1656	-45.3286	959	04/03/2016	06:00:00	76.2	Grande_Alto
960	2900020672	-12.1656	-45.3286	960	05/03/2016	19:00:00	76.21	Grande_Alto
961	2900020672	-12.1656	-45.3286	961	06/03/2016	20:00:00	76.2	Grande_Alto
962	2900020672	-12.1656	-45.3286	962	07/03/2016	19:00:00	76.2	Grande_Alto
963	2900020672	-12.1656	-45.3286	963	08/03/2016	20:00:00	76.2	Grande_Alto
964	2900020672	-12.1656	-45.3286	964	09/03/2016	02:00:00	76.21	Grande_Alto
965	2900020672	-12.1656	-45.3286	965	10/03/2016	12:00:00	76.21	Grande_Alto
966	2900020672	-12.1656	-45.3286	966	11/03/2016	07:00:00	76.21	Grande_Alto
967	2900020672	-12.1656	-45.3286	967	12/03/2016	13:00:00	76.21	Grande_Alto
968	2900020672	-12.1656	-45.3286	968	13/03/2016	07:00:00	76.21	Grande_Alto
969	2900020672	-12.1656	-45.3286	969	14/03/2016	06:00:00	76.21	Grande_Alto
970	2900020672	-12.1656	-45.3286	970	15/03/2016	13:00:00	76.21	Grande_Alto
971	2900020672	-12.1656	-45.3286	971	16/03/2016	12:00:00	76.21	Grande_Alto
972	2900020672	-12.1656	-45.3286	972	17/03/2016	06:00:00	76.21	Grande_Alto
973	2900020672	-12.1656	-45.3286	973	18/03/2016	12:00:00	76.21	Grande_Alto
974	2900020672	-12.1656	-45.3286	974	19/03/2016	00:00:00	76.22	Grande_Alto
975	2900020672	-12.1656	-45.3286	975	20/03/2016	20:00:00	76.21	Grande_Alto
976	2900020672	-12.1656	-45.3286	976	21/03/2016	02:00:00	76.22	Grande_Alto
977	2900020672	-12.1656	-45.3286	977	22/03/2016	06:00:00	76.22	Grande_Alto
978	2900020672	-12.1656	-45.3286	978	23/03/2016	07:00:00	76.21	Grande_Alto
979	2900020672	-12.1656	-45.3286	979	24/03/2016	01:00:00	76.22	Grande_Alto
980	2900020672	-12.1656	-45.3286	980	25/03/2016	13:00:00	76.22	Grande_Alto
981	2900020672	-12.1656	-45.3286	981	26/03/2016	12:00:00	76.22	Grande_Alto
982	2900020672	-12.1656	-45.3286	982	27/03/2016	06:00:00	76.22	Grande_Alto
983	2900020672	-12.1656	-45.3286	983	28/03/2016	03:00:00	76.22	Grande_Alto
984	2900020672	-12.1656	-45.3286	984	29/03/2016	02:00:00	76.23	Grande_Alto
985	2900020672	-12.1656	-45.3286	985	30/03/2016	06:00:00	76.22	Grande_Alto
986	2900020672	-12.1656	-45.3286	986	31/03/2016	04:00:00	76.22	Grande_Alto
987	2900020672	-12.1656	-45.3286	987	01/04/2016	00:00:00	76.22	Grande_Alto
988	2900020672	-12.1656	-45.3286	988	02/04/2016	00:00:00	76.22	Grande_Alto
989	2900020672	-12.1656	-45.3286	989	03/04/2016	06:00:00	76.22	Grande_Alto
990	2900020672	-12.1656	-45.3286	990	04/04/2016	04:00:00	76.23	Grande_Alto
991	2900020672	-12.1656	-45.3286	991	05/04/2016	05:00:00	76.22	Grande_Alto
992	2900020672	-12.1656	-45.3286	992	06/04/2016	02:00:00	76.22	Grande_Alto
993	2900020672	-12.1656	-45.3286	993	07/04/2016	06:00:00	76.22	Grande_Alto
994	2900020672	-12.1656	-45.3286	994	08/04/2016	12:00:00	76.22	Grande_Alto
995	2900020672	-12.1656	-45.3286	995	09/04/2016	04:00:00	76.23	Grande_Alto
996	2900020672	-12.1656	-45.3286	996	10/04/2016	01:00:00	76.23	Grande_Alto
997	2900020672	-12.1656	-45.3286	997	11/04/2016	03:00:00	76.23	Grande_Alto
998	2900020672	-12.1656	-45.3286	998	12/04/2016	04:00:00	76.23	Grande_Alto
999	2900020672	-12.1656	-45.3286	999	13/04/2016	04:00:00	76.23	Grande_Alto
1000	2900020672	-12.1656	-45.3286	1000	14/04/2016	04:00:00	76.23	Grande_Alto
1001	2900020672	-12.1656	-45.3286	1001	15/04/2016	04:00:00	76.23	Grande_Alto
1002	2900020672	-12.1656	-45.3286	1002	16/04/2016	04:00:00	76.23	Grande_Alto
1003	2900020672	-12.1656	-45.3286	1003	17/04/2016	20:00:00	76.23	Grande_Alto
1004	2900020672	-12.1656	-45.3286	1004	18/04/2016	02:00:00	76.23	Grande_Alto
1005	2900020672	-12.1656	-45.3286	1005	19/04/2016	07:00:00	76.23	Grande_Alto
1006	2900020672	-12.1656	-45.3286	1006	20/04/2016	05:00:00	76.23	Grande_Alto
1007	2900020672	-12.1656	-45.3286	1007	21/04/2016	13:00:00	76.23	Grande_Alto
1008	2900020672	-12.1656	-45.3286	1008	22/04/2016	21:00:00	76.23	Grande_Alto
1009	2900020672	-12.1656	-45.3286	1009	23/04/2016	04:00:00	76.23	Grande_Alto
1010	2900020672	-12.1656	-45.3286	1010	24/04/2016	05:00:00	76.23	Grande_Alto
1011	2900020672	-12.1656	-45.3286	1011	25/04/2016	06:00:00	76.23	Grande_Alto
1012	2900020672	-12.1656	-45.3286	1012	26/04/2016	19:00:00	76.23	Grande_Alto
1013	2900020672	-12.1656	-45.3286	1013	27/04/2016	04:00:00	76.24	Grande_Alto
1014	2900020672	-12.1656	-45.3286	1014	28/04/2016	02:00:00	76.24	Grande_Alto
1015	2900020672	-12.1656	-45.3286	1015	29/04/2016	06:00:00	76.24	Grande_Alto
1016	2900020672	-12.1656	-45.3286	1016	30/04/2016	12:00:00	76.24	Grande_Alto
1017	2900020672	-12.1656	-45.3286	1017	01/05/2016	19:00:00	76.24	Grande_Alto
1018	2900020672	-12.1656	-45.3286	1018	02/05/2016	00:00:00	76.25	Grande_Alto
1019	2900020672	-12.1656	-45.3286	1019	03/05/2016	04:00:00	76.25	Grande_Alto
1020	2900020672	-12.1656	-45.3286	1020	04/05/2016	00:00:00	76.25	Grande_Alto
1021	2900020672	-12.1656	-45.3286	1021	05/05/2016	01:00:00	76.25	Grande_Alto
1022	2900020672	-12.1656	-45.3286	1022	06/05/2016	20:00:00	76.24	Grande_Alto
1023	2900020672	-12.1656	-45.3286	1023	07/05/2016	12:00:00	76.24	Grande_Alto
1024	2900020672	-12.1656	-45.3286	1024	08/05/2016	20:00:00	76.24	Grande_Alto
1025	2900020672	-12.1656	-45.3286	1025	09/05/2016	03:00:00	76.25	Grande_Alto
1026	2900020672	-12.1656	-45.3286	1026	10/05/2016	05:00:00	76.25	Grande_Alto
1027	2900020672	-12.1656	-45.3286	1027	11/05/2016	05:00:00	76.25	Grande_Alto
1028	2900020672	-12.1656	-45.3286	1028	12/05/2016	05:00:00	76.25	Grande_Alto
1029	2900020672	-12.1656	-45.3286	1029	13/05/2016	04:00:00	76.25	Grande_Alto
1030	2900020672	-12.1656	-45.3286	1030	14/05/2016	20:00:00	76.25	Grande_Alto
1031	2900020672	-12.1656	-45.3286	1031	15/05/2016	20:00:00	76.25	Grande_Alto
1032	2900020672	-12.1656	-45.3286	1032	16/05/2016	21:00:00	76.25	Grande_Alto
1033	2900020672	-12.1656	-45.3286	1033	17/05/2016	00:00:00	76.25	Grande_Alto
1034	2900020672	-12.1656	-45.3286	1034	18/05/2016	05:00:00	76.25	Grande_Alto
1035	2900020672	-12.1656	-45.3286	1035	19/05/2016	02:00:00	76.26	Grande_Alto
1036	2900020672	-12.1656	-45.3286	1036	20/05/2016	20:00:00	76.26	Grande_Alto
1037	2900020672	-12.1656	-45.3286	1037	21/05/2016	04:00:00	76.26	Grande_Alto
1038	2900020672	-12.1656	-45.3286	1038	22/05/2016	19:00:00	76.25	Grande_Alto
1039	2900020672	-12.1656	-45.3286	1039	23/05/2016	01:00:00	76.26	Grande_Alto
1040	2900020672	-12.1656	-45.3286	1040	24/05/2016	01:00:00	76.26	Grande_Alto
1041	2900020672	-12.1656	-45.3286	1041	25/05/2016	12:00:00	76.26	Grande_Alto
1042	2900020672	-12.1656	-45.3286	1042	26/05/2016	06:00:00	76.26	Grande_Alto
1043	2900020672	-12.1656	-45.3286	1043	27/05/2016	05:00:00	76.26	Grande_Alto
1044	2900020672	-12.1656	-45.3286	1044	28/05/2016	20:00:00	76.26	Grande_Alto
1045	2900020672	-12.1656	-45.3286	1045	29/05/2016	12:00:00	76.26	Grande_Alto
1046	2900020672	-12.1656	-45.3286	1046	30/05/2016	04:00:00	76.26	Grande_Alto
1047	2900020672	-12.1656	-45.3286	1047	31/05/2016	04:00:00	76.26	Grande_Alto
1048	2900020672	-12.1656	-45.3286	1048	01/06/2016	20:00:00	76.26	Grande_Alto
1049	2900020672	-12.1656	-45.3286	1049	02/06/2016	20:00:00	76.26	Grande_Alto
1050	2900020672	-12.1656	-45.3286	1050	03/06/2016	04:00:00	76.27	Grande_Alto
1051	2900020672	-12.1656	-45.3286	1051	04/06/2016	05:00:00	76.27	Grande_Alto
1052	2900020672	-12.1656	-45.3286	1052	05/06/2016	01:00:00	76.27	Grande_Alto
1053	2900020672	-12.1656	-45.3286	1053	06/06/2016	01:00:00	76.28	Grande_Alto
1054	2900020672	-12.1656	-45.3286	1054	07/06/2016	13:00:00	76.27	Grande_Alto
1055	2900020672	-12.1656	-45.3286	1055	08/06/2016	19:00:00	76.27	Grande_Alto
1056	2900020672	-12.1656	-45.3286	1056	09/06/2016	00:00:00	76.28	Grande_Alto
1057	2900020672	-12.1656	-45.3286	1057	10/06/2016	04:00:00	76.28	Grande_Alto
1058	2900020672	-12.1656	-45.3286	1058	11/06/2016	06:00:00	76.28	Grande_Alto
1059	2900020672	-12.1656	-45.3286	1059	12/06/2016	03:00:00	76.28	Grande_Alto
1060	2900020672	-12.1656	-45.3286	1060	13/06/2016	05:00:00	76.28	Grande_Alto
1061	2900020672	-12.1656	-45.3286	1061	14/06/2016	05:00:00	76.28	Grande_Alto
1062	2900020672	-12.1656	-45.3286	1062	15/06/2016	06:00:00	76.28	Grande_Alto
1063	2900020672	-12.1656	-45.3286	1063	16/06/2016	01:00:00	76.28	Grande_Alto
1064	2900020672	-12.1656	-45.3286	1064	17/06/2016	20:00:00	76.27	Grande_Alto
1065	2900020672	-12.1656	-45.3286	1065	18/06/2016	05:00:00	76.28	Grande_Alto
1066	2900020672	-12.1656	-45.3286	1066	19/06/2016	06:00:00	76.28	Grande_Alto
1067	2900020672	-12.1656	-45.3286	1067	20/06/2016	05:00:00	76.28	Grande_Alto
1068	2900020672	-12.1656	-45.3286	1068	21/06/2016	02:00:00	76.29	Grande_Alto
1069	2900020672	-12.1656	-45.3286	1069	22/06/2016	03:00:00	76.29	Grande_Alto
1070	2900020672	-12.1656	-45.3286	1070	23/06/2016	20:00:00	76.28	Grande_Alto
1071	2900020672	-12.1656	-45.3286	1071	24/06/2016	00:00:00	76.29	Grande_Alto
1072	2900020672	-12.1656	-45.3286	1072	25/06/2016	12:00:00	76.29	Grande_Alto
1073	2900020672	-12.1656	-45.3286	1073	26/06/2016	20:00:00	76.29	Grande_Alto
1074	2900020672	-12.1656	-45.3286	1074	27/06/2016	04:00:00	76.29	Grande_Alto
1075	2900020672	-12.1656	-45.3286	1075	28/06/2016	03:00:00	76.29	Grande_Alto
1076	2900020672	-12.1656	-45.3286	1076	29/06/2016	03:00:00	76.29	Grande_Alto
1077	2900020672	-12.1656	-45.3286	1077	30/06/2016	01:00:00	76.29	Grande_Alto
1078	2900020672	-12.1656	-45.3286	1078	01/07/2016	13:00:00	76.29	Grande_Alto
1079	2900020672	-12.1656	-45.3286	1079	02/07/2016	00:00:00	76.3	Grande_Alto
1080	2900020672	-12.1656	-45.3286	1080	03/07/2016	00:00:00	76.3	Grande_Alto
1081	2900020672	-12.1656	-45.3286	1081	04/07/2016	00:00:00	76.3	Grande_Alto
1082	2900020672	-12.1656	-45.3286	1082	05/07/2016	02:00:00	76.3	Grande_Alto
1083	2900020672	-12.1656	-45.3286	1083	06/07/2016	01:00:00	76.3	Grande_Alto
1084	2900020672	-12.1656	-45.3286	1084	07/07/2016	20:00:00	76.29	Grande_Alto
1085	2900020672	-12.1656	-45.3286	1085	08/07/2016	06:00:00	76.3	Grande_Alto
1086	2900020672	-12.1656	-45.3286	1086	09/07/2016	03:00:00	76.3	Grande_Alto
1087	2900020672	-12.1656	-45.3286	1087	10/07/2016	02:00:00	76.3	Grande_Alto
1088	2900020672	-12.1656	-45.3286	1088	11/07/2016	03:00:00	76.3	Grande_Alto
1089	2900020672	-12.1656	-45.3286	1089	12/07/2016	06:00:00	76.3	Grande_Alto
1090	2900020672	-12.1656	-45.3286	1090	13/07/2016	05:00:00	76.3	Grande_Alto
1091	2900020672	-12.1656	-45.3286	1091	14/07/2016	05:00:00	76.3	Grande_Alto
1092	2900020672	-12.1656	-45.3286	1092	15/07/2016	13:00:00	76.3	Grande_Alto
1093	2900020672	-12.1656	-45.3286	1093	16/07/2016	00:00:00	76.31	Grande_Alto
1094	2900020672	-12.1656	-45.3286	1094	17/07/2016	19:00:00	76.3	Grande_Alto
1095	2900020672	-12.1656	-45.3286	1095	18/07/2016	05:00:00	76.31	Grande_Alto
1096	2900020672	-12.1656	-45.3286	1096	19/07/2016	21:00:00	76.31	Grande_Alto
1097	2900020672	-12.1656	-45.3286	1097	20/07/2016	01:00:00	76.31	Grande_Alto
1098	2900020672	-12.1656	-45.3286	1098	21/07/2016	03:00:00	76.31	Grande_Alto
1099	2900020672	-12.1656	-45.3286	1099	22/07/2016	04:00:00	76.31	Grande_Alto
1100	2900020672	-12.1656	-45.3286	1100	23/07/2016	03:00:00	76.32	Grande_Alto
1101	2900020672	-12.1656	-45.3286	1101	24/07/2016	02:00:00	76.32	Grande_Alto
1102	2900020672	-12.1656	-45.3286	1102	25/07/2016	04:00:00	76.31	Grande_Alto
1103	2900020672	-12.1656	-45.3286	1103	26/07/2016	19:00:00	76.31	Grande_Alto
1104	2900020672	-12.1656	-45.3286	1104	27/07/2016	01:00:00	76.32	Grande_Alto
1105	2900020672	-12.1656	-45.3286	1105	28/07/2016	20:00:00	76.31	Grande_Alto
1106	2900020672	-12.1656	-45.3286	1106	29/07/2016	04:00:00	76.32	Grande_Alto
1107	2900020672	-12.1656	-45.3286	1107	30/07/2016	05:00:00	76.32	Grande_Alto
1108	2900020672	-12.1656	-45.3286	1108	31/07/2016	03:00:00	76.32	Grande_Alto
1109	2900020672	-12.1656	-45.3286	1109	01/08/2016	06:00:00	76.32	Grande_Alto
1110	2900020672	-12.1656	-45.3286	1110	02/08/2016	05:00:00	76.32	Grande_Alto
1111	2900020672	-12.1656	-45.3286	1111	03/08/2016	04:00:00	76.32	Grande_Alto
1112	2900020672	-12.1656	-45.3286	1112	04/08/2016	03:00:00	76.33	Grande_Alto
1113	2900020672	-12.1656	-45.3286	1113	05/08/2016	21:00:00	76.32	Grande_Alto
1114	2900020672	-12.1656	-45.3286	1114	06/08/2016	20:00:00	76.32	Grande_Alto
1115	2900020672	-12.1656	-45.3286	1115	07/08/2016	13:00:00	76.32	Grande_Alto
1116	2900020672	-12.1656	-45.3286	1116	08/08/2016	13:00:00	76.32	Grande_Alto
1117	2900020672	-12.1656	-45.3286	1117	09/08/2016	00:00:00	76.33	Grande_Alto
1118	2900020672	-12.1656	-45.3286	1118	10/08/2016	20:00:00	76.32	Grande_Alto
1119	2900020672	-12.1656	-45.3286	1119	11/08/2016	06:00:00	76.32	Grande_Alto
1120	2900020672	-12.1656	-45.3286	1120	12/08/2016	05:00:00	76.33	Grande_Alto
1121	2900020672	-12.1656	-45.3286	1121	13/08/2016	05:00:00	76.33	Grande_Alto
1122	2900020672	-12.1656	-45.3286	1122	14/08/2016	04:00:00	76.33	Grande_Alto
1123	2900020672	-12.1656	-45.3286	1123	15/08/2016	03:00:00	76.33	Grande_Alto
1124	2900020672	-12.1656	-45.3286	1124	16/08/2016	04:00:00	76.33	Grande_Alto
1125	2900020672	-12.1656	-45.3286	1125	17/08/2016	03:00:00	76.34	Grande_Alto
1126	2900020672	-12.1656	-45.3286	1126	18/08/2016	05:00:00	76.33	Grande_Alto
1127	2900020672	-12.1656	-45.3286	1127	19/08/2016	13:00:00	76.33	Grande_Alto
1128	2900020672	-12.1656	-45.3286	1128	20/08/2016	02:00:00	76.34	Grande_Alto
1129	2900020672	-12.1656	-45.3286	1129	21/08/2016	05:00:00	76.33	Grande_Alto
1130	2900020672	-12.1656	-45.3286	1130	22/08/2016	02:00:00	76.34	Grande_Alto
1131	2900020672	-12.1656	-45.3286	1131	23/08/2016	00:00:00	76.34	Grande_Alto
1132	2900020672	-12.1656	-45.3286	1132	24/08/2016	00:00:00	76.35	Grande_Alto
1133	2900020672	-12.1656	-45.3286	1133	25/08/2016	04:00:00	76.34	Grande_Alto
1134	2900020672	-12.1656	-45.3286	1134	26/08/2016	01:00:00	76.34	Grande_Alto
1135	2900020672	-12.1656	-45.3286	1135	27/08/2016	02:00:00	76.34	Grande_Alto
1136	2900020672	-12.1656	-45.3286	1136	28/08/2016	04:00:00	76.34	Grande_Alto
1137	2900020672	-12.1656	-45.3286	1137	29/08/2016	05:00:00	76.34	Grande_Alto
1138	2900020672	-12.1656	-45.3286	1138	30/08/2016	03:00:00	76.34	Grande_Alto
1139	2900020672	-12.1656	-45.3286	1139	31/08/2016	04:00:00	76.34	Grande_Alto
1140	2900020672	-12.1656	-45.3286	1140	01/09/2016	21:00:00	76.34	Grande_Alto
1141	2900020672	-12.1656	-45.3286	1141	02/09/2016	03:00:00	76.35	Grande_Alto
1142	2900020672	-12.1656	-45.3286	1142	03/09/2016	20:00:00	76.34	Grande_Alto
1143	2900020672	-12.1656	-45.3286	1143	04/09/2016	01:00:00	76.35	Grande_Alto
1144	2900020672	-12.1656	-45.3286	1144	05/09/2016	01:00:00	76.35	Grande_Alto
1145	2900020672	-12.1656	-45.3286	1145	06/09/2016	02:00:00	76.35	Grande_Alto
1146	2900020672	-12.1656	-45.3286	1146	07/09/2016	04:00:00	76.34	Grande_Alto
1147	2900020672	-12.1656	-45.3286	1147	08/09/2016	05:00:00	76.34	Grande_Alto
1148	2900020672	-12.1656	-45.3286	1148	09/09/2016	04:00:00	76.35	Grande_Alto
1149	2900020672	-12.1656	-45.3286	1149	10/09/2016	01:00:00	76.36	Grande_Alto
1150	2900020672	-12.1656	-45.3286	1150	11/09/2016	12:00:00	76.34	Grande_Alto
1151	2900020672	-12.1656	-45.3286	1151	12/09/2016	04:00:00	76.34	Grande_Alto
1152	2900020672	-12.1656	-45.3286	1152	13/09/2016	00:00:00	76.35	Grande_Alto
1153	2900020672	-12.1656	-45.3286	1153	14/09/2016	01:00:00	76.35	Grande_Alto
1154	2900020672	-12.1656	-45.3286	1154	15/09/2016	20:00:00	76.34	Grande_Alto
1155	2900020672	-12.1656	-45.3286	1155	16/09/2016	03:00:00	76.35	Grande_Alto
1156	2900020672	-12.1656	-45.3286	1156	17/09/2016	12:00:00	76.35	Grande_Alto
1157	2900020672	-12.1656	-45.3286	1157	18/09/2016	01:00:00	76.36	Grande_Alto
1158	2900020672	-12.1656	-45.3286	1158	19/09/2016	23:00:00	76.35	Grande_Alto
1159	2900020672	-12.1656	-45.3286	1159	20/09/2016	03:00:00	76.35	Grande_Alto
1160	2900020672	-12.1656	-45.3286	1160	21/09/2016	05:00:00	76.35	Grande_Alto
1161	2900020672	-12.1656	-45.3286	1161	22/09/2016	01:00:00	76.36	Grande_Alto
1162	2900020672	-12.1656	-45.3286	1162	23/09/2016	03:00:00	76.37	Grande_Alto
1163	2900020672	-12.1656	-45.3286	1163	24/09/2016	06:00:00	76.35	Grande_Alto
1164	2900020672	-12.1656	-45.3286	1164	25/09/2016	05:00:00	76.35	Grande_Alto
1165	2900020672	-12.1656	-45.3286	1165	26/09/2016	19:00:00	76.35	Grande_Alto
1166	2900020672	-12.1656	-45.3286	1166	27/09/2016	06:00:00	76.36	Grande_Alto
1167	2900020672	-12.1656	-45.3286	1167	28/09/2016	06:00:00	76.36	Grande_Alto
1168	2900020672	-12.1656	-45.3286	1168	29/09/2016	05:00:00	76.35	Grande_Alto
1169	2900020672	-12.1656	-45.3286	1169	30/09/2016	01:00:00	76.36	Grande_Alto
1170	2900020672	-12.1656	-45.3286	1170	01/10/2016	01:00:00	76.37	Grande_Alto
1171	2900020672	-12.1656	-45.3286	1171	02/10/2016	02:00:00	76.36	Grande_Alto
1172	2900020672	-12.1656	-45.3286	1172	03/10/2016	12:00:00	76.36	Grande_Alto
1173	2900020672	-12.1656	-45.3286	1173	04/10/2016	05:00:00	76.36	Grande_Alto
1174	2900020672	-12.1656	-45.3286	1174	05/10/2016	03:00:00	76.37	Grande_Alto
1175	2900020672	-12.1656	-45.3286	1175	06/10/2016	00:00:00	76.36	Grande_Alto
1176	2900020672	-12.1656	-45.3286	1176	07/10/2016	04:00:00	76.37	Grande_Alto
1177	2900020672	-12.1656	-45.3286	1177	08/10/2016	18:00:00	76.37	Grande_Alto
1178	2900020672	-12.1656	-45.3286	1178	09/10/2016	04:00:00	76.38	Grande_Alto
1179	2900020672	-12.1656	-45.3286	1179	10/10/2016	20:00:00	76.36	Grande_Alto
1180	2900020672	-12.1656	-45.3286	1180	11/10/2016	03:00:00	76.37	Grande_Alto
1181	2900020672	-12.1656	-45.3286	1181	12/10/2016	05:00:00	76.37	Grande_Alto
1182	2900020672	-12.1656	-45.3286	1182	13/10/2016	12:00:00	76.37	Grande_Alto
1183	2900020672	-12.1656	-45.3286	1183	14/10/2016	21:00:00	76.37	Grande_Alto
1184	2900020672	-12.1656	-45.3286	1184	15/10/2016	04:00:00	76.37	Grande_Alto
1185	2900020672	-12.1656	-45.3286	1185	16/10/2016	03:00:00	76.37	Grande_Alto
1186	2900020672	-12.1656	-45.3286	1186	17/10/2016	20:00:00	76.37	Grande_Alto
1187	2900020672	-12.1656	-45.3286	1187	18/10/2016	02:00:00	76.38	Grande_Alto
1188	2900020672	-12.1656	-45.3286	1188	19/10/2016	01:00:00	76.37	Grande_Alto
1189	2900020672	-12.1656	-45.3286	1189	20/10/2016	01:00:00	76.38	Grande_Alto
1190	2900020672	-12.1656	-45.3286	1190	21/10/2016	00:00:00	76.39	Grande_Alto
1191	2900020672	-12.1656	-45.3286	1191	22/10/2016	00:00:00	76.39	Grande_Alto
1192	2900020672	-12.1656	-45.3286	1192	23/10/2016	03:00:00	76.38	Grande_Alto
1193	2900020672	-12.1656	-45.3286	1193	24/10/2016	03:00:00	76.38	Grande_Alto
1194	2900020672	-12.1656	-45.3286	1194	25/10/2016	00:00:00	76.38	Grande_Alto
1195	2900020672	-12.1656	-45.3286	1195	26/10/2016	04:00:00	76.38	Grande_Alto
1196	2900020672	-12.1656	-45.3286	1196	27/10/2016	05:00:00	76.39	Grande_Alto
1197	2900020672	-12.1656	-45.3286	1197	28/10/2016	19:00:00	76.4	Grande_Alto
1198	2900020672	-12.1656	-45.3286	1198	29/10/2016	04:00:00	76.41	Grande_Alto
1199	2900020672	-12.1656	-45.3286	1199	30/10/2016	00:00:00	76.41	Grande_Alto
1200	2900020672	-12.1656	-45.3286	1200	31/10/2016	02:00:00	76.4	Grande_Alto
1201	2900020672	-12.1656	-45.3286	1201	01/11/2016	05:00:00	76.4	Grande_Alto
1202	2900020672	-12.1656	-45.3286	1202	02/11/2016	06:00:00	76.4	Grande_Alto
1203	2900020672	-12.1656	-45.3286	1203	03/11/2016	02:00:00	76.41	Grande_Alto
1204	2900020672	-12.1656	-45.3286	1204	04/11/2016	12:00:00	76.41	Grande_Alto
1205	2900020672	-12.1656	-45.3286	1205	05/11/2016	02:00:00	76.41	Grande_Alto
1206	2900020672	-12.1656	-45.3286	1206	06/11/2016	21:00:00	76.4	Grande_Alto
1207	2900020672	-12.1656	-45.3286	1207	07/11/2016	13:00:00	76.4	Grande_Alto
1208	2900020672	-12.1656	-45.3286	1208	08/11/2016	01:00:00	76.41	Grande_Alto
1209	2900020672	-12.1656	-45.3286	1209	09/11/2016	06:00:00	76.41	Grande_Alto
1210	2900020672	-12.1656	-45.3286	1210	10/11/2016	00:00:00	76.42	Grande_Alto
1211	2900020672	-12.1656	-45.3286	1211	11/11/2016	12:00:00	76.4	Grande_Alto
1212	2900020672	-12.1656	-45.3286	1212	12/11/2016	00:00:00	76.41	Grande_Alto
1213	2900020672	-12.1656	-45.3286	1213	13/11/2016	13:00:00	76.41	Grande_Alto
1214	2900020672	-12.1656	-45.3286	1214	14/11/2016	04:00:00	76.41	Grande_Alto
1215	2900020672	-12.1656	-45.3286	1215	15/11/2016	13:00:00	76.41	Grande_Alto
1216	2900020672	-12.1656	-45.3286	1216	16/11/2016	05:00:00	76.42	Grande_Alto
1217	2900020672	-12.1656	-45.3286	1217	17/11/2016	12:00:00	76.42	Grande_Alto
1218	2900020672	-12.1656	-45.3286	1218	18/11/2016	00:00:00	76.42	Grande_Alto
1219	2900020672	-12.1656	-45.3286	1219	19/11/2016	00:00:00	76.42	Grande_Alto
1220	2900020672	-12.1656	-45.3286	1220	20/11/2016	15:00:00	76.43	Grande_Alto
1221	2900020672	-12.1656	-45.3286	1221	21/11/2016	05:00:00	76.42	Grande_Alto
1222	2900020672	-12.1656	-45.3286	1222	22/11/2016	19:00:00	76.41	Grande_Alto
1223	2900020672	-12.1656	-45.3286	1223	23/11/2016	01:00:00	76.42	Grande_Alto
1224	2900020672	-12.1656	-45.3286	1224	24/11/2016	00:00:00	76.43	Grande_Alto
1225	2900020672	-12.1656	-45.3286	1225	25/11/2016	00:00:00	76.43	Grande_Alto
1226	2900020672	-12.1656	-45.3286	1226	26/11/2016	20:00:00	76.42	Grande_Alto
1227	2900020672	-12.1656	-45.3286	1227	27/11/2016	04:00:00	76.43	Grande_Alto
1228	2900020672	-12.1656	-45.3286	1228	28/11/2016	01:00:00	76.43	Grande_Alto
1229	2900020672	-12.1656	-45.3286	1229	29/11/2016	20:00:00	76.42	Grande_Alto
1230	2900020672	-12.1656	-45.3286	1230	30/11/2016	20:00:00	76.42	Grande_Alto
1231	2900020672	-12.1656	-45.3286	1231	01/12/2016	05:00:00	76.44	Grande_Alto
1232	2900020672	-12.1656	-45.3286	1232	02/12/2016	13:00:00	76.43	Grande_Alto
1233	2900020672	-12.1656	-45.3286	1233	03/12/2016	20:00:00	76.42	Grande_Alto
1234	2900020672	-12.1656	-45.3286	1234	04/12/2016	19:00:00	76.43	Grande_Alto
1235	2900020672	-12.1656	-45.3286	1235	05/12/2016	06:00:00	76.44	Grande_Alto
1236	2900020672	-12.1656	-45.3286	1236	06/12/2016	12:00:00	76.44	Grande_Alto
1237	2900020672	-12.1656	-45.3286	1237	07/12/2016	06:00:00	76.43	Grande_Alto
1238	2900020672	-12.1656	-45.3286	1238	08/12/2016	13:00:00	76.44	Grande_Alto
1239	2900020672	-12.1656	-45.3286	1239	09/12/2016	20:00:00	76.43	Grande_Alto
1240	2900020672	-12.1656	-45.3286	1240	10/12/2016	19:00:00	76.44	Grande_Alto
1241	2900020672	-12.1656	-45.3286	1241	11/12/2016	01:00:00	76.44	Grande_Alto
1242	2900020672	-12.1656	-45.3286	1242	12/12/2016	01:00:00	76.44	Grande_Alto
1243	2900020672	-12.1656	-45.3286	1243	13/12/2016	19:00:00	76.44	Grande_Alto
1244	2900020672	-12.1656	-45.3286	1244	14/12/2016	20:00:00	76.44	Grande_Alto
1245	2900020672	-12.1656	-45.3286	1245	15/12/2016	01:00:00	76.45	Grande_Alto
1246	2900020672	-12.1656	-45.3286	1246	16/12/2016	06:00:00	76.45	Grande_Alto
1247	2900020672	-12.1656	-45.3286	1247	17/12/2016	20:00:00	76.44	Grande_Alto
1248	2900020672	-12.1656	-45.3286	1248	18/12/2016	19:00:00	76.44	Grande_Alto
1249	2900020672	-12.1656	-45.3286	1249	19/12/2016	04:00:00	76.45	Grande_Alto
1250	2900020672	-12.1656	-45.3286	1250	20/12/2016	03:00:00	76.45	Grande_Alto
1251	2900020672	-12.1656	-45.3286	1251	21/12/2016	06:00:00	76.45	Grande_Alto
1252	2900020672	-12.1656	-45.3286	1252	22/12/2016	00:00:00	76.46	Grande_Alto
1253	2900020672	-12.1656	-45.3286	1253	23/12/2016	03:00:00	76.45	Grande_Alto
1254	2900020672	-12.1656	-45.3286	1254	24/12/2016	03:00:00	76.45	Grande_Alto
1255	2900020672	-12.1656	-45.3286	1255	25/12/2016	04:00:00	76.45	Grande_Alto
1256	2900020672	-12.1656	-45.3286	1256	26/12/2016	03:00:00	76.46	Grande_Alto
1257	2900020672	-12.1656	-45.3286	1257	27/12/2016	13:00:00	76.46	Grande_Alto
1258	2900020672	-12.1656	-45.3286	1258	28/12/2016	04:00:00	76.46	Grande_Alto
1259	2900020672	-12.1656	-45.3286	1259	29/12/2016	02:00:00	76.46	Grande_Alto
1260	2900020672	-12.1656	-45.3286	1260	30/12/2016	05:00:00	76.46	Grande_Alto
1261	2900020672	-12.1656	-45.3286	1261	31/12/2016	02:00:00	76.46	Grande_Alto
1262	2900020672	-12.1656	-45.3286	1262	01/01/2017	05:00:00	76.46	Grande_Alto
1263	2900020672	-12.1656	-45.3286	1263	02/01/2017	20:00:00	76.45	Grande_Alto
1264	2900020672	-12.1656	-45.3286	1264	03/01/2017	05:00:00	76.46	Grande_Alto
1265	2900020672	-12.1656	-45.3286	1265	04/01/2017	04:00:00	76.47	Grande_Alto
1266	2900020672	-12.1656	-45.3286	1266	05/01/2017	01:00:00	76.47	Grande_Alto
1267	2900020672	-12.1656	-45.3286	1267	06/01/2017	04:00:00	76.46	Grande_Alto
1268	2900020672	-12.1656	-45.3286	1268	07/01/2017	00:00:00	76.47	Grande_Alto
1269	2900020672	-12.1656	-45.3286	1269	08/01/2017	04:00:00	76.46	Grande_Alto
1270	2900020672	-12.1656	-45.3286	1270	09/01/2017	03:00:00	76.47	Grande_Alto
1271	2900020672	-12.1656	-45.3286	1271	10/01/2017	01:00:00	76.47	Grande_Alto
1272	2900020672	-12.1656	-45.3286	1272	11/01/2017	03:00:00	76.48	Grande_Alto
1273	2900020672	-12.1656	-45.3286	1273	12/01/2017	23:00:00	76.47	Grande_Alto
1274	2900020672	-12.1656	-45.3286	1274	13/01/2017	00:00:00	76.47	Grande_Alto
1275	2900020672	-12.1656	-45.3286	1275	14/01/2017	01:00:00	76.48	Grande_Alto
1276	2900020672	-12.1656	-45.3286	1276	15/01/2017	14:00:00	76.47	Grande_Alto
1277	2900020672	-12.1656	-45.3286	1277	16/01/2017	06:00:00	76.47	Grande_Alto
1278	2900020672	-12.1656	-45.3286	1278	17/01/2017	13:00:00	76.47	Grande_Alto
1279	2900020672	-12.1656	-45.3286	1279	18/01/2017	05:00:00	76.48	Grande_Alto
1280	2900020672	-12.1656	-45.3286	1280	19/01/2017	06:00:00	76.48	Grande_Alto
1281	2900020672	-12.1656	-45.3286	1281	20/01/2017	03:00:00	76.48	Grande_Alto
1282	2900020672	-12.1656	-45.3286	1282	21/01/2017	01:00:00	76.48	Grande_Alto
1283	2900020672	-12.1656	-45.3286	1283	22/01/2017	06:00:00	76.48	Grande_Alto
1284	2900020672	-12.1656	-45.3286	1284	23/01/2017	04:00:00	76.49	Grande_Alto
1285	2900020672	-12.1656	-45.3286	1285	24/01/2017	01:00:00	76.49	Grande_Alto
1286	2900020672	-12.1656	-45.3286	1286	25/01/2017	13:00:00	76.48	Grande_Alto
1287	2900020672	-12.1656	-45.3286	1287	26/01/2017	14:00:00	76.48	Grande_Alto
1288	2900020672	-12.1656	-45.3286	1288	27/01/2017	21:00:00	76.48	Grande_Alto
1289	2900020672	-12.1656	-45.3286	1289	28/01/2017	05:00:00	76.48	Grande_Alto
1290	2900020672	-12.1656	-45.3286	1290	29/01/2017	22:00:00	76.48	Grande_Alto
1291	2900020672	-12.1656	-45.3286	1291	30/01/2017	21:00:00	76.48	Grande_Alto
1292	2900020672	-12.1656	-45.3286	1292	31/01/2017	01:00:00	76.49	Grande_Alto
1293	2900020672	-12.1656	-45.3286	1293	01/02/2017	05:00:00	76.49	Grande_Alto
1294	2900020672	-12.1656	-45.3286	1294	02/02/2017	06:00:00	76.5	Grande_Alto
1295	2900020672	-12.1656	-45.3286	1295	03/02/2017	13:00:00	76.49	Grande_Alto
1296	2900020672	-12.1656	-45.3286	1296	04/02/2017	06:00:00	76.49	Grande_Alto
1297	2900020672	-12.1656	-45.3286	1297	05/02/2017	04:00:00	76.5	Grande_Alto
1298	2900020672	-12.1656	-45.3286	1298	06/02/2017	05:00:00	76.49	Grande_Alto
1299	2900020672	-12.1656	-45.3286	1299	07/02/2017	15:00:00	76.49	Grande_Alto
1300	2900020672	-12.1656	-45.3286	1300	08/02/2017	19:00:00	76.49	Grande_Alto
1301	2900020672	-12.1656	-45.3286	1301	09/02/2017	06:00:00	76.5	Grande_Alto
1302	2900020672	-12.1656	-45.3286	1302	10/02/2017	20:00:00	76.5	Grande_Alto
1303	2900020672	-12.1656	-45.3286	1303	11/02/2017	06:00:00	76.5	Grande_Alto
1304	2900020672	-12.1656	-45.3286	1304	12/02/2017	02:00:00	76.5	Grande_Alto
1305	2900020672	-12.1656	-45.3286	1305	13/02/2017	07:00:00	76.5	Grande_Alto
1306	2900020672	-12.1656	-45.3286	1306	14/02/2017	01:00:00	76.52	Grande_Alto
1307	2900020672	-12.1656	-45.3286	1307	15/02/2017	00:00:00	76.52	Grande_Alto
1308	2900020672	-12.1656	-45.3286	1308	16/02/2017	01:00:00	76.5	Grande_Alto
1309	2900020672	-12.1656	-45.3286	1309	17/02/2017	06:00:00	76.5	Grande_Alto
1310	2900020672	-12.1656	-45.3286	1310	18/02/2017	19:00:00	76.5	Grande_Alto
1311	2900020672	-12.1656	-45.3286	1311	19/02/2017	03:00:00	76.51	Grande_Alto
1312	2900020672	-12.1656	-45.3286	1312	20/02/2017	02:00:00	76.51	Grande_Alto
1313	2900020672	-12.1656	-45.3286	1313	21/02/2017	02:00:00	76.51	Grande_Alto
1314	2900020672	-12.1656	-45.3286	1314	22/02/2017	07:00:00	76.51	Grande_Alto
1315	2900020672	-12.1656	-45.3286	1315	23/02/2017	05:00:00	76.51	Grande_Alto
1316	2900020672	-12.1656	-45.3286	1316	24/02/2017	02:00:00	76.51	Grande_Alto
1317	2900020672	-12.1656	-45.3286	1317	25/02/2017	13:00:00	76.51	Grande_Alto
1318	2900020672	-12.1656	-45.3286	1318	26/02/2017	04:00:00	76.52	Grande_Alto
1319	2900020672	-12.1656	-45.3286	1319	27/02/2017	06:00:00	76.51	Grande_Alto
1320	2900020672	-12.1656	-45.3286	1320	28/02/2017	07:00:00	76.51	Grande_Alto
1321	2900020672	-12.1656	-45.3286	1321	01/03/2017	15:00:00	76.52	Grande_Alto
1322	2900020672	-12.1656	-45.3286	1322	02/03/2017	02:00:00	76.52	Grande_Alto
1323	2900020672	-12.1656	-45.3286	1323	03/03/2017	04:00:00	76.52	Grande_Alto
1324	2900020672	-12.1656	-45.3286	1324	04/03/2017	13:00:00	76.51	Grande_Alto
1325	2900020672	-12.1656	-45.3286	1325	05/03/2017	05:00:00	76.51	Grande_Alto
1326	2900020672	-12.1656	-45.3286	1326	06/03/2017	13:00:00	76.52	Grande_Alto
1327	2900020672	-12.1656	-45.3286	1327	07/03/2017	13:00:00	76.52	Grande_Alto
1328	2900020672	-12.1656	-45.3286	1328	08/03/2017	01:00:00	76.53	Grande_Alto
1329	2900020672	-12.1656	-45.3286	1329	09/03/2017	03:00:00	76.53	Grande_Alto
1330	2900020672	-12.1656	-45.3286	1330	10/03/2017	02:00:00	76.53	Grande_Alto
1331	2900020672	-12.1656	-45.3286	1331	11/03/2017	02:00:00	76.53	Grande_Alto
1332	2900020672	-12.1656	-45.3286	1332	12/03/2017	05:00:00	76.53	Grande_Alto
1333	2900020672	-12.1656	-45.3286	1333	13/03/2017	03:00:00	76.53	Grande_Alto
1334	2900020672	-12.1656	-45.3286	1334	14/03/2017	01:00:00	76.53	Grande_Alto
1335	2900020672	-12.1656	-45.3286	1335	15/03/2017	15:00:00	76.53	Grande_Alto
1336	2900020672	-12.1656	-45.3286	1336	16/03/2017	06:00:00	76.53	Grande_Alto
1337	2900020672	-12.1656	-45.3286	1337	17/03/2017	05:00:00	76.53	Grande_Alto
1338	2900020672	-12.1656	-45.3286	1338	18/03/2017	05:00:00	76.54	Grande_Alto
1339	2900020672	-12.1656	-45.3286	1339	19/03/2017	03:00:00	76.54	Grande_Alto
1340	2900020672	-12.1656	-45.3286	1340	20/03/2017	00:00:00	76.54	Grande_Alto
1341	2900020672	-12.1656	-45.3286	1341	21/03/2017	03:00:00	76.54	Grande_Alto
1342	2900020672	-12.1656	-45.3286	1342	22/03/2017	03:00:00	76.54	Grande_Alto
1343	2900020672	-12.1656	-45.3286	1343	23/03/2017	23:00:00	76.53	Grande_Alto
1344	2900020672	-12.1656	-45.3286	1344	24/03/2017	14:00:00	76.53	Grande_Alto
1345	2900020672	-12.1656	-45.3286	1345	25/03/2017	04:00:00	76.54	Grande_Alto
1346	2900020672	-12.1656	-45.3286	1346	26/03/2017	02:00:00	76.54	Grande_Alto
1347	2900020672	-12.1656	-45.3286	1347	27/03/2017	20:00:00	76.54	Grande_Alto
1348	2900020672	-12.1656	-45.3286	1348	28/03/2017	06:00:00	76.54	Grande_Alto
1349	2900020672	-12.1656	-45.3286	1349	29/03/2017	00:00:00	76.55	Grande_Alto
1350	2900020672	-12.1656	-45.3286	1350	30/03/2017	07:00:00	76.55	Grande_Alto
1351	2900020672	-12.1656	-45.3286	1351	31/03/2017	03:00:00	76.55	Grande_Alto
1352	2900020672	-12.1656	-45.3286	1352	01/04/2017	20:00:00	76.54	Grande_Alto
1353	2900020672	-12.1656	-45.3286	1353	02/04/2017	06:00:00	76.55	Grande_Alto
1354	2900020672	-12.1656	-45.3286	1354	03/04/2017	02:00:00	76.55	Grande_Alto
1355	2900020672	-12.1656	-45.3286	1355	04/04/2017	06:00:00	76.55	Grande_Alto
1356	2900020672	-12.1656	-45.3286	1356	05/04/2017	13:00:00	76.55	Grande_Alto
1357	2900020672	-12.1656	-45.3286	1357	06/04/2017	05:00:00	76.55	Grande_Alto
1358	2900020672	-12.1656	-45.3286	1358	07/04/2017	02:00:00	76.55	Grande_Alto
1359	2900020672	-12.1656	-45.3286	1359	08/04/2017	22:00:00	76.55	Grande_Alto
1360	2900020672	-12.1656	-45.3286	1360	09/04/2017	05:00:00	76.55	Grande_Alto
1361	2900020672	-12.1656	-45.3286	1361	10/04/2017	03:00:00	76.56	Grande_Alto
1362	2900020672	-12.1656	-45.3286	1362	11/04/2017	04:00:00	76.56	Grande_Alto
1363	2900020672	-12.1656	-45.3286	1363	12/04/2017	04:00:00	76.56	Grande_Alto
1364	2900020672	-12.1656	-45.3286	1364	13/04/2017	07:00:00	76.56	Grande_Alto
1365	2900020672	-12.1656	-45.3286	1365	14/04/2017	02:00:00	76.57	Grande_Alto
1366	2900020672	-12.1656	-45.3286	1366	15/04/2017	14:00:00	76.56	Grande_Alto
1367	2900020672	-12.1656	-45.3286	1367	16/04/2017	02:00:00	76.56	Grande_Alto
1368	2900020672	-12.1656	-45.3286	1368	17/04/2017	01:00:00	76.57	Grande_Alto
1369	2900020672	-12.1656	-45.3286	1369	18/04/2017	01:00:00	76.57	Grande_Alto
1370	2900020672	-12.1656	-45.3286	1370	19/04/2017	02:00:00	76.57	Grande_Alto
1371	2900020672	-12.1656	-45.3286	1371	20/04/2017	02:00:00	76.57	Grande_Alto
1372	2900020672	-12.1656	-45.3286	1372	21/04/2017	20:00:00	76.57	Grande_Alto
1373	2900020672	-12.1656	-45.3286	1373	22/04/2017	03:00:00	76.57	Grande_Alto
1374	2900020672	-12.1656	-45.3286	1374	23/04/2017	05:00:00	76.57	Grande_Alto
1375	2900020672	-12.1656	-45.3286	1375	24/04/2017	06:00:00	76.57	Grande_Alto
1376	2900020672	-12.1656	-45.3286	1376	25/04/2017	05:00:00	76.57	Grande_Alto
1377	2900020672	-12.1656	-45.3286	1377	26/04/2017	21:00:00	76.57	Grande_Alto
1378	2900020672	-12.1656	-45.3286	1378	27/04/2017	02:00:00	76.58	Grande_Alto
1379	2900020672	-12.1656	-45.3286	1379	28/04/2017	03:00:00	76.58	Grande_Alto
1380	2900020672	-12.1656	-45.3286	1380	29/04/2017	05:00:00	76.58	Grande_Alto
1381	2900020672	-12.1656	-45.3286	1381	30/04/2017	20:00:00	76.58	Grande_Alto
1382	2900020672	-12.1656	-45.3286	1382	01/05/2017	00:00:00	76.59	Grande_Alto
1383	2900020672	-12.1656	-45.3286	1383	02/05/2017	04:00:00	76.58	Grande_Alto
1384	2900020672	-12.1656	-45.3286	1384	03/05/2017	04:00:00	76.58	Grande_Alto
1385	2900020672	-12.1656	-45.3286	1385	04/05/2017	02:00:00	76.58	Grande_Alto
1386	2900020672	-12.1656	-45.3286	1386	05/05/2017	05:00:00	76.58	Grande_Alto
1387	2900020672	-12.1656	-45.3286	1387	06/05/2017	05:00:00	76.58	Grande_Alto
1388	2900020672	-12.1656	-45.3286	1388	07/05/2017	05:00:00	76.58	Grande_Alto
1389	2900020672	-12.1656	-45.3286	1389	08/05/2017	06:00:00	76.58	Grande_Alto
1390	2900020672	-12.1656	-45.3286	1390	09/05/2017	21:00:00	76.59	Grande_Alto
1391	2900020672	-12.1656	-45.3286	1391	10/05/2017	03:00:00	76.59	Grande_Alto
1392	2900020672	-12.1656	-45.3286	1392	11/05/2017	04:00:00	76.59	Grande_Alto
1393	2900020672	-12.1656	-45.3286	1393	12/05/2017	03:00:00	76.6	Grande_Alto
1394	2900020672	-12.1656	-45.3286	1394	13/05/2017	20:00:00	76.59	Grande_Alto
1395	2900020672	-12.1656	-45.3286	1395	14/05/2017	04:00:00	76.59	Grande_Alto
1396	2900020672	-12.1656	-45.3286	1396	15/05/2017	05:00:00	76.59	Grande_Alto
1397	2900020672	-12.1656	-45.3286	1397	16/05/2017	06:00:00	76.59	Grande_Alto
1398	2900020672	-12.1656	-45.3286	1398	17/05/2017	03:00:00	76.6	Grande_Alto
1399	2900020672	-12.1656	-45.3286	1399	18/05/2017	02:00:00	76.6	Grande_Alto
1400	2900020672	-12.1656	-45.3286	1400	19/05/2017	03:00:00	76.6	Grande_Alto
1401	2900020672	-12.1656	-45.3286	1401	20/05/2017	13:00:00	76.6	Grande_Alto
1402	2900020672	-12.1656	-45.3286	1402	21/05/2017	20:00:00	76.6	Grande_Alto
1403	2900020672	-12.1656	-45.3286	1403	22/05/2017	04:00:00	76.6	Grande_Alto
1404	2900020672	-12.1656	-45.3286	1404	23/05/2017	21:00:00	76.6	Grande_Alto
1405	2900020672	-12.1656	-45.3286	1405	24/05/2017	13:00:00	76.6	Grande_Alto
1406	2900020672	-12.1656	-45.3286	1406	25/05/2017	02:00:00	76.61	Grande_Alto
1407	2900020672	-12.1656	-45.3286	1407	26/05/2017	03:00:00	76.61	Grande_Alto
1408	2900020672	-12.1656	-45.3286	1408	27/05/2017	03:00:00	76.61	Grande_Alto
1409	2900020672	-12.1656	-45.3286	1409	28/05/2017	04:00:00	76.61	Grande_Alto
1410	2900020672	-12.1656	-45.3286	1410	29/05/2017	06:00:00	76.61	Grande_Alto
1411	2900020672	-12.1656	-45.3286	1411	30/05/2017	04:00:00	76.61	Grande_Alto
1412	2900020672	-12.1656	-45.3286	1412	31/05/2017	03:00:00	76.61	Grande_Alto
1413	2900020672	-12.1656	-45.3286	1413	01/06/2017	13:00:00	76.61	Grande_Alto
1414	2900020672	-12.1656	-45.3286	1414	02/06/2017	03:00:00	76.62	Grande_Alto
1415	2900020672	-12.1656	-45.3286	1415	03/06/2017	00:00:00	76.62	Grande_Alto
1416	2900020672	-12.1656	-45.3286	1416	04/06/2017	05:00:00	76.62	Grande_Alto
1417	2900020672	-12.1656	-45.3286	1417	05/06/2017	04:00:00	76.62	Grande_Alto
1418	2900020672	-12.1656	-45.3286	1418	06/06/2017	05:00:00	76.62	Grande_Alto
1419	2900020672	-12.1656	-45.3286	1419	07/06/2017	06:00:00	76.62	Grande_Alto
1420	2900020672	-12.1656	-45.3286	1420	08/06/2017	02:00:00	76.63	Grande_Alto
1421	2900020672	-12.1656	-45.3286	1421	09/06/2017	00:00:00	76.63	Grande_Alto
1422	2900020672	-12.1656	-45.3286	1422	10/06/2017	20:00:00	76.62	Grande_Alto
1423	2900020672	-12.1656	-45.3286	1423	11/06/2017	00:00:00	76.63	Grande_Alto
1424	2900020672	-12.1656	-45.3286	1424	12/06/2017	05:00:00	76.63	Grande_Alto
1425	2900020672	-12.1656	-45.3286	1425	13/06/2017	13:00:00	76.63	Grande_Alto
1426	2900020672	-12.1656	-45.3286	1426	14/06/2017	00:00:00	76.64	Grande_Alto
1427	2900020672	-12.1656	-45.3286	1427	15/06/2017	19:00:00	76.63	Grande_Alto
1428	2900020672	-12.1656	-45.3286	1428	16/06/2017	00:00:00	76.64	Grande_Alto
1429	2900020672	-12.1656	-45.3286	1429	17/06/2017	04:00:00	76.63	Grande_Alto
1430	2900020672	-12.1656	-45.3286	1430	18/06/2017	19:00:00	76.63	Grande_Alto
1431	2900020672	-12.1656	-45.3286	1431	19/06/2017	04:00:00	76.64	Grande_Alto
1432	2900020672	-12.1656	-45.3286	1432	20/06/2017	06:00:00	76.64	Grande_Alto
1433	2900020672	-12.1656	-45.3286	1433	21/06/2017	05:00:00	76.64	Grande_Alto
1434	2900020672	-12.1656	-45.3286	1434	22/06/2017	05:00:00	76.64	Grande_Alto
1435	2900020672	-12.1656	-45.3286	1435	23/06/2017	00:00:00	76.65	Grande_Alto
1436	2900020672	-12.1656	-45.3286	1436	24/06/2017	03:00:00	76.65	Grande_Alto
1437	2900020672	-12.1656	-45.3286	1437	25/06/2017	01:00:00	76.65	Grande_Alto
1438	2900020672	-12.1656	-45.3286	1438	26/06/2017	20:00:00	76.64	Grande_Alto
1439	2900020672	-12.1656	-45.3286	1439	27/06/2017	05:00:00	76.65	Grande_Alto
1440	2900020672	-12.1656	-45.3286	1440	28/06/2017	23:00:00	76.65	Grande_Alto
1441	2900020672	-12.1656	-45.3286	1441	29/06/2017	04:00:00	76.65	Grande_Alto
1442	2900020672	-12.1656	-45.3286	1442	30/06/2017	20:00:00	76.65	Grande_Alto
1443	2900020672	-12.1656	-45.3286	1443	01/07/2017	21:00:00	76.65	Grande_Alto
1444	2900020672	-12.1656	-45.3286	1444	02/07/2017	01:00:00	76.66	Grande_Alto
1445	2900020672	-12.1656	-45.3286	1445	03/07/2017	03:00:00	76.66	Grande_Alto
1446	2900020672	-12.1656	-45.3286	1446	04/07/2017	01:00:00	76.67	Grande_Alto
1447	2900020672	-12.1656	-45.3286	1447	05/07/2017	02:00:00	76.66	Grande_Alto
1448	2900020672	-12.1656	-45.3286	1448	06/07/2017	00:00:00	76.66	Grande_Alto
1449	2900020672	-12.1656	-45.3286	1449	07/07/2017	13:00:00	76.66	Grande_Alto
1450	2900020672	-12.1656	-45.3286	1450	08/07/2017	20:00:00	76.66	Grande_Alto
1451	2900020672	-12.1656	-45.3286	1451	09/07/2017	00:00:00	76.67	Grande_Alto
1452	2900020672	-12.1656	-45.3286	1452	10/07/2017	13:00:00	76.66	Grande_Alto
1453	2900020672	-12.1656	-45.3286	1453	11/07/2017	20:00:00	76.66	Grande_Alto
1454	2900020672	-12.1656	-45.3286	1454	12/07/2017	03:00:00	76.67	Grande_Alto
1455	2900020672	-12.1656	-45.3286	1455	13/07/2017	06:00:00	76.67	Grande_Alto
1456	2900020672	-12.1656	-45.3286	1456	14/07/2017	03:00:00	76.67	Grande_Alto
1457	2900020672	-12.1656	-45.3286	1457	15/07/2017	03:00:00	76.67	Grande_Alto
1458	2900020672	-12.1656	-45.3286	1458	16/07/2017	21:00:00	76.67	Grande_Alto
1459	2900020672	-12.1656	-45.3286	1459	17/07/2017	00:00:00	76.68	Grande_Alto
1460	2900020672	-12.1656	-45.3286	1460	18/07/2017	01:00:00	76.68	Grande_Alto
1461	2900020672	-12.1656	-45.3286	1461	19/07/2017	01:00:00	76.68	Grande_Alto
1462	2900020672	-12.1656	-45.3286	1462	20/07/2017	06:00:00	76.68	Grande_Alto
1463	2900020672	-12.1656	-45.3286	1463	21/07/2017	06:00:00	76.68	Grande_Alto
1464	2900020672	-12.1656	-45.3286	1464	22/07/2017	06:00:00	76.68	Grande_Alto
1465	2900020672	-12.1656	-45.3286	1465	23/07/2017	00:00:00	76.69	Grande_Alto
1466	2900020672	-12.1656	-45.3286	1466	24/07/2017	05:00:00	76.69	Grande_Alto
1467	2900020672	-12.1656	-45.3286	1467	25/07/2017	20:00:00	76.68	Grande_Alto
1468	2900020672	-12.1656	-45.3286	1468	26/07/2017	06:00:00	76.68	Grande_Alto
1469	2900020672	-12.1656	-45.3286	1469	27/07/2017	00:00:00	76.69	Grande_Alto
1470	2900020672	-12.1656	-45.3286	1470	28/07/2017	05:00:00	76.69	Grande_Alto
1471	2900020672	-12.1656	-45.3286	1471	29/07/2017	05:00:00	76.7	Grande_Alto
1472	2900020672	-12.1656	-45.3286	1472	30/07/2017	21:00:00	76.69	Grande_Alto
1473	2900020672	-12.1656	-45.3286	1473	31/07/2017	03:00:00	76.69	Grande_Alto
1474	2900020672	-12.1656	-45.3286	1474	01/08/2017	04:00:00	76.69	Grande_Alto
1475	2900020672	-12.1656	-45.3286	1475	02/08/2017	05:00:00	76.7	Grande_Alto
1476	2900020672	-12.1656	-45.3286	1476	03/08/2017	20:00:00	76.69	Grande_Alto
1477	2900020672	-12.1656	-45.3286	1477	04/08/2017	18:00:00	76.69	Grande_Alto
1478	2900020672	-12.1656	-45.3286	1478	05/08/2017	06:00:00	76.7	Grande_Alto
1479	2900020672	-12.1656	-45.3286	1479	06/08/2017	00:00:00	76.71	Grande_Alto
1480	2900020672	-12.1656	-45.3286	1480	07/08/2017	03:00:00	76.71	Grande_Alto
1481	2900020672	-12.1656	-45.3286	1481	08/08/2017	05:00:00	76.71	Grande_Alto
1482	2900020672	-12.1656	-45.3286	1482	09/08/2017	01:00:00	76.71	Grande_Alto
1483	2900020672	-12.1656	-45.3286	1483	10/08/2017	20:00:00	76.7	Grande_Alto
1484	2900020672	-12.1656	-45.3286	1484	11/08/2017	05:00:00	76.71	Grande_Alto
1485	2900020672	-12.1656	-45.3286	1485	12/08/2017	03:00:00	76.72	Grande_Alto
1486	2900020672	-12.1656	-45.3286	1486	13/08/2017	05:00:00	76.71	Grande_Alto
1487	2900020672	-12.1656	-45.3286	1487	14/08/2017	04:00:00	76.71	Grande_Alto
1488	2900020672	-12.1656	-45.3286	1488	15/08/2017	12:00:00	76.71	Grande_Alto
1489	2900020672	-12.1656	-45.3286	1489	16/08/2017	02:00:00	76.73	Grande_Alto
1490	2900020672	-12.1656	-45.3286	1490	17/08/2017	04:00:00	76.72	Grande_Alto
1491	2900020672	-12.1656	-45.3286	1491	18/08/2017	01:00:00	76.72	Grande_Alto
1492	2900020672	-12.1656	-45.3286	1492	19/08/2017	20:00:00	76.72	Grande_Alto
1493	2900020672	-12.1656	-45.3286	1493	20/08/2017	01:00:00	76.74	Grande_Alto
1494	2900020672	-12.1656	-45.3286	1494	21/08/2017	20:00:00	76.73	Grande_Alto
1495	2900020672	-12.1656	-45.3286	1495	22/08/2017	04:00:00	76.73	Grande_Alto
1496	2900020672	-12.1656	-45.3286	1496	23/08/2017	06:00:00	76.73	Grande_Alto
1497	2900020672	-12.1656	-45.3286	1497	24/08/2017	03:00:00	76.73	Grande_Alto
1498	2900020672	-12.1656	-45.3286	1498	25/08/2017	13:00:00	76.73	Grande_Alto
1499	2900020672	-12.1656	-45.3286	1499	26/08/2017	12:00:00	76.73	Grande_Alto
1500	2900020672	-12.1656	-45.3286	1500	27/08/2017	05:00:00	76.73	Grande_Alto
1501	2900020672	-12.1656	-45.3286	1501	28/08/2017	00:00:00	76.74	Grande_Alto
1502	2900020672	-12.1656	-45.3286	1502	29/08/2017	02:00:00	76.74	Grande_Alto
1503	2900020672	-12.1656	-45.3286	1503	30/08/2017	05:00:00	76.74	Grande_Alto
1504	2900020672	-12.1656	-45.3286	1504	31/08/2017	05:00:00	76.74	Grande_Alto
1505	2900020672	-12.1656	-45.3286	1505	01/09/2017	01:00:00	76.75	Grande_Alto
1506	2900020672	-12.1656	-45.3286	1506	02/09/2017	05:00:00	76.75	Grande_Alto
1507	2900020672	-12.1656	-45.3286	1507	03/09/2017	05:00:00	76.74	Grande_Alto
1508	2900020672	-12.1656	-45.3286	1508	04/09/2017	20:00:00	76.74	Grande_Alto
1509	2900020672	-12.1656	-45.3286	1509	05/09/2017	01:00:00	76.75	Grande_Alto
1510	2900020672	-12.1656	-45.3286	1510	06/09/2017	13:00:00	76.74	Grande_Alto
1511	2900020672	-12.1656	-45.3286	1511	07/09/2017	03:00:00	76.75	Grande_Alto
1512	2900020672	-12.1656	-45.3286	1512	08/09/2017	01:00:00	76.75	Grande_Alto
1513	2900020672	-12.1656	-45.3286	1513	09/09/2017	20:00:00	76.75	Grande_Alto
1514	2900020672	-12.1656	-45.3286	1514	10/09/2017	03:00:00	76.76	Grande_Alto
1515	2900020672	-12.1656	-45.3286	1515	11/09/2017	01:00:00	76.76	Grande_Alto
1516	2900020672	-12.1656	-45.3286	1516	12/09/2017	02:00:00	76.76	Grande_Alto
1517	2900020672	-12.1656	-45.3286	1517	13/09/2017	03:00:00	76.76	Grande_Alto
1518	2900020672	-12.1656	-45.3286	1518	14/09/2017	03:00:00	76.76	Grande_Alto
1519	2900020672	-12.1656	-45.3286	1519	15/09/2017	12:00:00	76.76	Grande_Alto
1520	2900020672	-12.1656	-45.3286	1520	16/09/2017	05:00:00	76.76	Grande_Alto
1521	2900020672	-12.1656	-45.3286	1521	17/09/2017	04:00:00	76.76	Grande_Alto
1522	2900020672	-12.1656	-45.3286	1522	18/09/2017	01:00:00	76.77	Grande_Alto
1523	2900020672	-12.1656	-45.3286	1523	19/09/2017	20:00:00	76.76	Grande_Alto
1524	2900020672	-12.1656	-45.3286	1524	20/09/2017	03:00:00	76.77	Grande_Alto
1525	2900020672	-12.1656	-45.3286	1525	21/09/2017	03:00:00	76.77	Grande_Alto
1526	2900020672	-12.1656	-45.3286	1526	22/09/2017	02:00:00	76.77	Grande_Alto
1527	2900020672	-12.1656	-45.3286	1527	23/09/2017	20:00:00	76.76	Grande_Alto
1528	2900020672	-12.1656	-45.3286	1528	24/09/2017	03:00:00	76.77	Grande_Alto
1529	2900020672	-12.1656	-45.3286	1529	25/09/2017	01:00:00	76.78	Grande_Alto
1530	2900020672	-12.1656	-45.3286	1530	26/09/2017	05:00:00	76.77	Grande_Alto
1531	2900020672	-12.1656	-45.3286	1531	27/09/2017	03:00:00	76.78	Grande_Alto
1532	2900020672	-12.1656	-45.3286	1532	28/09/2017	00:00:00	76.78	Grande_Alto
1533	2900020672	-12.1656	-45.3286	1533	29/09/2017	04:00:00	76.77	Grande_Alto
1534	2900020672	-12.1656	-45.3286	1534	30/09/2017	12:00:00	76.77	Grande_Alto
1535	2900020672	-12.1656	-45.3286	1535	01/10/2017	03:00:00	76.78	Grande_Alto
1536	2900020672	-12.1656	-45.3286	1536	02/10/2017	05:00:00	76.78	Grande_Alto
1537	2900020672	-12.1656	-45.3286	1537	03/10/2017	04:00:00	76.79	Grande_Alto
1538	2900020672	-12.1656	-45.3286	1538	04/10/2017	05:00:00	76.79	Grande_Alto
1539	2900020672	-12.1656	-45.3286	1539	05/10/2017	21:00:00	76.8	Grande_Alto
1540	2900020672	-12.1656	-45.3286	1540	06/10/2017	00:00:00	76.81	Grande_Alto
1541	2900020672	-12.1656	-45.3286	1541	07/10/2017	02:00:00	76.8	Grande_Alto
1542	2900020672	-12.1656	-45.3286	1542	08/10/2017	06:00:00	76.8	Grande_Alto
1543	2900020672	-12.1656	-45.3286	1543	09/10/2017	05:00:00	76.8	Grande_Alto
1544	2900020672	-12.1656	-45.3286	1544	10/10/2017	04:00:00	76.8	Grande_Alto
1545	2900020672	-12.1656	-45.3286	1545	11/10/2017	12:00:00	76.8	Grande_Alto
1546	2900020672	-12.1656	-45.3286	1546	12/10/2017	02:00:00	76.81	Grande_Alto
1547	2900020672	-12.1656	-45.3286	1547	13/10/2017	02:00:00	76.81	Grande_Alto
1548	2900020672	-12.1656	-45.3286	1548	14/10/2017	02:00:00	76.81	Grande_Alto
1549	2900020672	-12.1656	-45.3286	1549	15/10/2017	04:00:00	76.81	Grande_Alto
1550	2900020672	-12.1656	-45.3286	1550	16/10/2017	00:00:00	76.82	Grande_Alto
1551	2900020672	-12.1656	-45.3286	1551	17/10/2017	02:00:00	76.82	Grande_Alto
1552	2900020672	-12.1656	-45.3286	1552	18/10/2017	04:00:00	76.81	Grande_Alto
1553	2900020672	-12.1656	-45.3286	1553	19/10/2017	05:00:00	76.81	Grande_Alto
1554	2900020672	-12.1656	-45.3286	1554	20/10/2017	04:00:00	76.81	Grande_Alto
1555	2900020672	-12.1656	-45.3286	1555	21/10/2017	03:00:00	76.82	Grande_Alto
1556	2900020672	-12.1656	-45.3286	1556	22/10/2017	02:00:00	76.82	Grande_Alto
1557	2900020672	-12.1656	-45.3286	1557	23/10/2017	02:00:00	76.82	Grande_Alto
1558	2900020672	-12.1656	-45.3286	1558	24/10/2017	05:00:00	76.82	Grande_Alto
1559	2900020672	-12.1656	-45.3286	1559	25/10/2017	23:00:00	76.82	Grande_Alto
1560	2900020672	-12.1656	-45.3286	1560	26/10/2017	04:00:00	76.82	Grande_Alto
1561	2900020672	-12.1656	-45.3286	1561	27/10/2017	04:00:00	76.82	Grande_Alto
1562	2900020672	-12.1656	-45.3286	1562	28/10/2017	03:00:00	76.83	Grande_Alto
1563	2900020672	-12.1656	-45.3286	1563	29/10/2017	23:00:00	76.82	Grande_Alto
1564	2900020672	-12.1656	-45.3286	1564	30/10/2017	05:00:00	76.82	Grande_Alto
1565	2900020672	-12.1656	-45.3286	1565	31/10/2017	01:00:00	76.84	Grande_Alto
1566	2900020672	-12.1656	-45.3286	1566	01/11/2017	20:00:00	76.83	Grande_Alto
1567	2900020672	-12.1656	-45.3286	1567	02/11/2017	20:00:00	76.83	Grande_Alto
1568	2900020672	-12.1656	-45.3286	1568	03/11/2017	06:00:00	76.83	Grande_Alto
1569	2900020672	-12.1656	-45.3286	1569	04/11/2017	04:00:00	76.83	Grande_Alto
1570	2900020672	-12.1656	-45.3286	1570	05/11/2017	00:00:00	76.84	Grande_Alto
1571	2900020672	-12.1656	-45.3286	1571	06/11/2017	06:00:00	76.83	Grande_Alto
1572	2900020672	-12.1656	-45.3286	1572	07/11/2017	18:00:00	76.83	Grande_Alto
1573	2900020672	-12.1656	-45.3286	1573	08/11/2017	12:00:00	76.84	Grande_Alto
1574	2900020672	-12.1656	-45.3286	1574	09/11/2017	02:00:00	76.84	Grande_Alto
1575	2900020672	-12.1656	-45.3286	1575	10/11/2017	19:00:00	76.83	Grande_Alto
1576	2900020672	-12.1656	-45.3286	1576	11/11/2017	18:00:00	76.84	Grande_Alto
1577	2900020672	-12.1656	-45.3286	1577	12/11/2017	13:00:00	76.84	Grande_Alto
1578	2900020672	-12.1656	-45.3286	1578	13/11/2017	19:00:00	76.84	Grande_Alto
1579	2900020672	-12.1656	-45.3286	1579	14/11/2017	04:00:00	76.86	Grande_Alto
1580	2900020672	-12.1656	-45.3286	1580	15/11/2017	00:00:00	76.86	Grande_Alto
1581	2900020672	-12.1656	-45.3286	1581	16/11/2017	04:00:00	76.85	Grande_Alto
1582	2900020672	-12.1656	-45.3286	1582	17/11/2017	13:00:00	76.84	Grande_Alto
1583	2900020672	-12.1656	-45.3286	1583	18/11/2017	05:00:00	76.85	Grande_Alto
1584	2900020672	-12.1656	-45.3286	1584	19/11/2017	00:00:00	76.86	Grande_Alto
1585	2900020672	-12.1656	-45.3286	1585	20/11/2017	04:00:00	76.86	Grande_Alto
1586	2900020672	-12.1656	-45.3286	1586	21/11/2017	04:00:00	76.86	Grande_Alto
1587	2900020672	-12.1656	-45.3286	1587	22/11/2017	05:00:00	76.86	Grande_Alto
1588	2900020672	-12.1656	-45.3286	1588	23/11/2017	02:00:00	76.87	Grande_Alto
1589	2900020672	-12.1656	-45.3286	1589	24/11/2017	05:00:00	76.87	Grande_Alto
1590	2900020672	-12.1656	-45.3286	1590	25/11/2017	05:00:00	76.86	Grande_Alto
1591	2900020672	-12.1656	-45.3286	1591	26/11/2017	05:00:00	76.86	Grande_Alto
1592	2900020672	-12.1656	-45.3286	1592	27/11/2017	13:00:00	76.86	Grande_Alto
1593	2900020672	-12.1656	-45.3286	1593	28/11/2017	12:00:00	76.86	Grande_Alto
1594	2900020672	-12.1656	-45.3286	1594	29/11/2017	12:00:00	76.86	Grande_Alto
1595	2900020672	-12.1656	-45.3286	1595	30/11/2017	00:00:00	76.87	Grande_Alto
1596	2900020672	-12.1656	-45.3286	1596	01/12/2017	01:00:00	76.87	Grande_Alto
1597	2900020672	-12.1656	-45.3286	1597	02/12/2017	13:00:00	76.87	Grande_Alto
1598	2900020672	-12.1656	-45.3286	1598	03/12/2017	19:00:00	76.86	Grande_Alto
1599	2900020672	-12.1656	-45.3286	1599	04/12/2017	01:00:00	76.87	Grande_Alto
1600	2900020672	-12.1656	-45.3286	1600	05/12/2017	13:00:00	76.87	Grande_Alto
1601	2900020672	-12.1656	-45.3286	1601	06/12/2017	05:00:00	76.87	Grande_Alto
1602	2900020672	-12.1656	-45.3286	1602	06/12/2017	15:00:00	76.87	Grande_Alto
1603	2900020672	-12.1656	-45.3286	1603	07/12/2017	18:00:00	76.88	Grande_Alto
1604	2900020672	-12.1656	-45.3286	1604	08/12/2017	02:00:00	76.89	Grande_Alto
1605	2900020672	-12.1656	-45.3286	1605	09/12/2017	01:00:00	76.89	Grande_Alto
1606	2900020672	-12.1656	-45.3286	1606	10/12/2017	13:00:00	76.88	Grande_Alto
1607	2900020672	-12.1656	-45.3286	1607	11/12/2017	06:00:00	76.89	Grande_Alto
1608	2900020672	-12.1656	-45.3286	1608	12/12/2017	13:00:00	76.89	Grande_Alto
1609	2900020672	-12.1656	-45.3286	1609	13/12/2017	06:00:00	76.89	Grande_Alto
1610	2900020672	-12.1656	-45.3286	1610	14/12/2017	06:00:00	76.89	Grande_Alto
1611	2900020672	-12.1656	-45.3286	1611	15/12/2017	03:00:00	76.89	Grande_Alto
1612	2900020672	-12.1656	-45.3286	1612	16/12/2017	20:00:00	76.88	Grande_Alto
1613	2900020672	-12.1656	-45.3286	1613	17/12/2017	14:00:00	76.89	Grande_Alto
1614	2900020672	-12.1656	-45.3286	1614	18/12/2017	06:00:00	76.89	Grande_Alto
1615	2900020672	-12.1656	-45.3286	1615	19/12/2017	13:00:00	76.89	Grande_Alto
1616	2900020672	-12.1656	-45.3286	1616	20/12/2017	01:00:00	76.89	Grande_Alto
1617	2900020672	-12.1656	-45.3286	1617	21/12/2017	13:00:00	76.89	Grande_Alto
1618	2900020672	-12.1656	-45.3286	1618	22/12/2017	02:00:00	76.9	Grande_Alto
1619	2900020672	-12.1656	-45.3286	1619	23/12/2017	04:00:00	76.9	Grande_Alto
1620	2900020672	-12.1656	-45.3286	1620	24/12/2017	04:00:00	76.89	Grande_Alto
1621	2900020672	-12.1656	-45.3286	1621	25/12/2017	05:00:00	76.89	Grande_Alto
1622	2900020672	-12.1656	-45.3286	1622	26/12/2017	04:00:00	76.9	Grande_Alto
1623	2900020672	-12.1656	-45.3286	1623	27/12/2017	01:00:00	76.9	Grande_Alto
1624	2900020672	-12.1656	-45.3286	1624	28/12/2017	04:00:00	76.9	Grande_Alto
1625	2900020672	-12.1656	-45.3286	1625	29/12/2017	05:00:00	76.9	Grande_Alto
1626	2900020672	-12.1656	-45.3286	1626	30/12/2017	14:00:00	76.9	Grande_Alto
1627	2900020672	-12.1656	-45.3286	1627	31/12/2017	20:00:00	76.9	Grande_Alto
1628	2900020672	-12.1656	-45.3286	1628	01/01/2018	12:00:00	76.9	Grande_Alto
1629	2900020672	-12.1656	-45.3286	1629	02/01/2018	01:00:00	76.9	Grande_Alto
1630	2900020672	-12.1656	-45.3286	1630	03/01/2018	18:00:00	76.9	Grande_Alto
1631	2900020672	-12.1656	-45.3286	1631	04/01/2018	13:00:00	76.91	Grande_Alto
1632	2900020672	-12.1656	-45.3286	1632	05/01/2018	06:00:00	76.91	Grande_Alto
1633	2900020672	-12.1656	-45.3286	1633	06/01/2018	22:00:00	76.9	Grande_Alto
1634	2900020672	-12.1656	-45.3286	1634	07/01/2018	06:00:00	76.9	Grande_Alto
1635	2900020672	-12.1656	-45.3286	1635	08/01/2018	06:00:00	76.91	Grande_Alto
1636	2900020672	-12.1656	-45.3286	1636	09/01/2018	03:00:00	76.91	Grande_Alto
1637	2900020672	-12.1656	-45.3286	1637	10/01/2018	04:00:00	76.91	Grande_Alto
1638	2900020672	-12.1656	-45.3286	1638	11/01/2018	05:00:00	76.91	Grande_Alto
1639	2900020672	-12.1656	-45.3286	1639	12/01/2018	20:00:00	76.9	Grande_Alto
1640	2900020672	-12.1656	-45.3286	1640	13/01/2018	04:00:00	76.91	Grande_Alto
1641	2900020672	-12.1656	-45.3286	1641	14/01/2018	00:00:00	76.92	Grande_Alto
1642	2900020672	-12.1656	-45.3286	1642	15/01/2018	05:00:00	76.91	Grande_Alto
1643	2900020672	-12.1656	-45.3286	1643	16/01/2018	22:00:00	76.91	Grande_Alto
1644	2900020672	-12.1656	-45.3286	1644	17/01/2018	06:00:00	76.91	Grande_Alto
1645	2900020672	-12.1656	-45.3286	1645	18/01/2018	04:00:00	76.91	Grande_Alto
1646	2900020672	-12.1656	-45.3286	1646	19/01/2018	14:00:00	76.91	Grande_Alto
1647	2900020672	-12.1656	-45.3286	1647	20/01/2018	05:00:00	76.91	Grande_Alto
1648	2900020672	-12.1656	-45.3286	1648	21/01/2018	21:00:00	76.91	Grande_Alto
1649	2900020672	-12.1656	-45.3286	1649	22/01/2018	05:00:00	76.91	Grande_Alto
1650	2900020672	-12.1656	-45.3286	1650	23/01/2018	03:00:00	76.92	Grande_Alto
1651	2900020672	-12.1656	-45.3286	1651	24/01/2018	03:00:00	76.92	Grande_Alto
1652	2900020672	-12.1656	-45.3286	1652	25/01/2018	05:00:00	76.92	Grande_Alto
1653	2900020672	-12.1656	-45.3286	1653	26/01/2018	06:00:00	76.92	Grande_Alto
1654	2900020672	-12.1656	-45.3286	1654	27/01/2018	06:00:00	76.92	Grande_Alto
1655	2900020672	-12.1656	-45.3286	1655	28/01/2018	20:00:00	76.92	Grande_Alto
1656	2900020672	-12.1656	-45.3286	1656	29/01/2018	05:00:00	76.92	Grande_Alto
1657	2900020672	-12.1656	-45.3286	1657	30/01/2018	13:00:00	76.92	Grande_Alto
1658	2900020672	-12.1656	-45.3286	1658	31/01/2018	05:00:00	76.93	Grande_Alto
1659	2900020672	-12.1656	-45.3286	1659	01/02/2018	21:00:00	76.92	Grande_Alto
1660	2900020672	-12.1656	-45.3286	1660	02/02/2018	08:00:00	76.92	Grande_Alto
1661	2900020672	-12.1656	-45.3286	1661	03/02/2018	07:00:00	76.92	Grande_Alto
1662	2900020672	-12.1656	-45.3286	1662	04/02/2018	07:00:00	76.93	Grande_Alto
1663	2900020672	-12.1656	-45.3286	1663	05/02/2018	07:00:00	76.93	Grande_Alto
1664	2900020672	-12.1656	-45.3286	1664	06/02/2018	07:00:00	76.93	Grande_Alto
1665	2900020672	-12.1656	-45.3286	1665	07/02/2018	07:00:00	76.93	Grande_Alto
1666	2900020672	-12.1656	-45.3286	1666	08/02/2018	20:00:00	76.92	Grande_Alto
1667	2900020672	-12.1656	-45.3286	1667	09/02/2018	00:00:00	76.94	Grande_Alto
1668	2900020672	-12.1656	-45.3286	1668	10/02/2018	01:00:00	76.93	Grande_Alto
1669	2900020672	-12.1656	-45.3286	1669	11/02/2018	03:00:00	76.93	Grande_Alto
1670	2900020672	-12.1656	-45.3286	1670	12/02/2018	04:00:00	76.93	Grande_Alto
1671	2900020672	-12.1656	-45.3286	1671	13/02/2018	21:00:00	76.93	Grande_Alto
1672	2900020672	-12.1656	-45.3286	1672	14/02/2018	04:00:00	76.94	Grande_Alto
1673	2900020672	-12.1656	-45.3286	1673	15/02/2018	04:00:00	76.94	Grande_Alto
1674	2900020672	-12.1656	-45.3286	1674	16/02/2018	13:00:00	76.93	Grande_Alto
1675	2900020672	-12.1656	-45.3286	1675	17/02/2018	01:00:00	76.93	Grande_Alto
1676	2900020672	-12.1656	-45.3286	1676	18/02/2018	00:00:00	76.94	Grande_Alto
1677	2900020672	-12.1656	-45.3286	1677	19/02/2018	05:00:00	76.93	Grande_Alto
1678	2900020672	-12.1656	-45.3286	1678	20/02/2018	20:00:00	76.93	Grande_Alto
1679	2900020672	-12.1656	-45.3286	1679	21/02/2018	13:00:00	76.93	Grande_Alto
1680	2900020672	-12.1656	-45.3286	1680	22/02/2018	05:00:00	76.94	Grande_Alto
1681	2900020672	-12.1656	-45.3286	1681	23/02/2018	04:00:00	76.94	Grande_Alto
1682	2900020672	-12.1656	-45.3286	1682	24/02/2018	03:00:00	76.94	Grande_Alto
1683	2900020672	-12.1656	-45.3286	1683	25/02/2018	02:00:00	76.94	Grande_Alto
1684	2900020672	-12.1656	-45.3286	1684	26/02/2018	04:00:00	76.94	Grande_Alto
1685	2900020672	-12.1656	-45.3286	1685	27/02/2018	00:00:00	76.94	Grande_Alto
1686	2900020672	-12.1656	-45.3286	1686	28/02/2018	13:00:00	76.93	Grande_Alto
1687	2900020672	-12.1656	-45.3286	1687	01/03/2018	05:00:00	76.94	Grande_Alto
1688	2900020672	-12.1656	-45.3286	1688	02/03/2018	03:00:00	76.94	Grande_Alto
1689	2900020672	-12.1656	-45.3286	1689	03/03/2018	02:00:00	76.93	Grande_Alto
1690	2900020672	-12.1656	-45.3286	1690	04/03/2018	05:00:00	76.93	Grande_Alto
1691	2900020672	-12.1656	-45.3286	1691	05/03/2018	04:00:00	76.94	Grande_Alto
1692	2900020672	-12.1656	-45.3286	1692	06/03/2018	04:00:00	76.94	Grande_Alto
1693	2900020672	-12.1656	-45.3286	1693	07/03/2018	03:00:00	76.94	Grande_Alto
1694	2900020672	-12.1656	-45.3286	1694	08/03/2018	13:00:00	76.94	Grande_Alto
1695	2900020672	-12.1656	-45.3286	1695	09/03/2018	06:00:00	76.94	Grande_Alto
1696	2900020672	-12.1656	-45.3286	1696	10/03/2018	07:00:00	76.94	Grande_Alto
1697	2900020672	-12.1656	-45.3286	1697	11/03/2018	02:00:00	76.94	Grande_Alto
1698	2900020672	-12.1656	-45.3286	1698	12/03/2018	02:00:00	76.94	Grande_Alto
1699	2900020672	-12.1656	-45.3286	1699	13/03/2018	20:00:00	76.94	Grande_Alto
1700	2900020672	-12.1656	-45.3286	1700	14/03/2018	07:00:00	76.94	Grande_Alto
1701	2900020672	-12.1656	-45.3286	1701	15/03/2018	05:00:00	76.94	Grande_Alto
1702	2900020672	-12.1656	-45.3286	1702	16/03/2018	01:00:00	76.94	Grande_Alto
1703	2900020672	-12.1656	-45.3286	1703	17/03/2018	01:00:00	76.94	Grande_Alto
1704	2900020672	-12.1656	-45.3286	1704	18/03/2018	04:00:00	76.94	Grande_Alto
1705	2900020672	-12.1656	-45.3286	1705	19/03/2018	06:00:00	76.94	Grande_Alto
1706	2900020672	-12.1656	-45.3286	1706	20/03/2018	18:00:00	76.94	Grande_Alto
1707	2900020672	-12.1656	-45.3286	1707	21/03/2018	13:00:00	76.94	Grande_Alto
1708	2900020672	-12.1656	-45.3286	1708	22/03/2018	04:00:00	76.94	Grande_Alto
1709	2900020672	-12.1656	-45.3286	1709	23/03/2018	12:00:00	76.94	Grande_Alto
1710	2900020672	-12.1656	-45.3286	1710	24/03/2018	13:00:00	76.94	Grande_Alto
1711	2900020672	-12.1656	-45.3286	1711	25/03/2018	06:00:00	76.94	Grande_Alto
1712	2900020672	-12.1656	-45.3286	1712	26/03/2018	19:00:00	76.94	Grande_Alto
1713	2900020672	-12.1656	-45.3286	1713	27/03/2018	04:00:00	76.94	Grande_Alto
1714	2900020672	-12.1656	-45.3286	1714	28/03/2018	04:00:00	76.94	Grande_Alto
1715	2900020672	-12.1656	-45.3286	1715	29/03/2018	06:00:00	76.94	Grande_Alto
1716	2900020672	-12.1656	-45.3286	1716	30/03/2018	13:00:00	76.94	Grande_Alto
1717	2900020672	-12.1656	-45.3286	1717	31/03/2018	06:00:00	76.94	Grande_Alto
1718	2900020672	-12.1656	-45.3286	1718	01/04/2018	04:00:00	76.94	Grande_Alto
1719	2900020672	-12.1656	-45.3286	1719	02/04/2018	06:00:00	76.94	Grande_Alto
1720	2900020672	-12.1656	-45.3286	1720	03/04/2018	04:00:00	76.94	Grande_Alto
1721	2900020672	-12.1656	-45.3286	1721	04/04/2018	13:00:00	76.94	Grande_Alto
1722	2900020672	-12.1656	-45.3286	1722	05/04/2018	13:00:00	76.94	Grande_Alto
1723	2900020672	-12.1656	-45.3286	1723	06/04/2018	07:00:00	76.95	Grande_Alto
1724	2900020672	-12.1656	-45.3286	1724	07/04/2018	13:00:00	76.95	Grande_Alto
1725	2900020672	-12.1656	-45.3286	1725	08/04/2018	20:00:00	76.95	Grande_Alto
1726	2900020672	-12.1656	-45.3286	1726	09/04/2018	06:00:00	76.95	Grande_Alto
1727	2900020672	-12.1656	-45.3286	1727	10/04/2018	05:00:00	76.95	Grande_Alto
1728	2900020672	-12.1656	-45.3286	1728	11/04/2018	06:00:00	76.95	Grande_Alto
1729	2900020672	-12.1656	-45.3286	1729	12/04/2018	07:00:00	76.95	Grande_Alto
1730	2900020672	-12.1656	-45.3286	1730	13/04/2018	13:00:00	76.95	Grande_Alto
1731	2900020672	-12.1656	-45.3286	1731	14/04/2018	20:00:00	76.95	Grande_Alto
1732	2900020672	-12.1656	-45.3286	1732	15/04/2018	04:00:00	76.95	Grande_Alto
1733	2900020672	-12.1656	-45.3286	1733	16/04/2018	03:00:00	76.95	Grande_Alto
1734	2900020672	-12.1656	-45.3286	1734	17/04/2018	17:00:00	76.95	Grande_Alto
1735	2900020672	-12.1656	-45.3286	1735	18/04/2018	20:00:00	76.95	Grande_Alto
1736	2900020672	-12.1656	-45.3286	1736	19/04/2018	06:00:00	76.95	Grande_Alto
1737	2900020672	-12.1656	-45.3286	1737	20/04/2018	00:00:00	76.95	Grande_Alto
1738	2900020672	-12.1656	-45.3286	1738	21/04/2018	14:00:00	76.94	Grande_Alto
1739	2900020672	-12.1656	-45.3286	1739	22/04/2018	05:00:00	76.95	Grande_Alto
1740	2900020672	-12.1656	-45.3286	1740	23/04/2018	19:00:00	76.95	Grande_Alto
1741	2900020672	-12.1656	-45.3286	1741	24/04/2018	02:00:00	76.96	Grande_Alto
1742	2900020672	-12.1656	-45.3286	1742	25/04/2018	14:00:00	76.95	Grande_Alto
1743	2900020672	-12.1656	-45.3286	1743	26/04/2018	06:00:00	76.95	Grande_Alto
1744	2900020672	-12.1656	-45.3286	1744	27/04/2018	06:00:00	76.95	Grande_Alto
1745	2900020672	-12.1656	-45.3286	1745	28/04/2018	20:00:00	76.95	Grande_Alto
1746	2900020672	-12.1656	-45.3286	1746	29/04/2018	06:00:00	76.95	Grande_Alto
1747	2900020672	-12.1656	-45.3286	1747	30/04/2018	19:00:00	76.95	Grande_Alto
1748	2900020672	-12.1656	-45.3286	1748	01/05/2018	22:00:00	76.95	Grande_Alto
1749	2900020672	-12.1656	-45.3286	1749	02/05/2018	14:00:00	76.95	Grande_Alto
1750	2900020672	-12.1656	-45.3286	1750	03/05/2018	14:00:00	76.95	Grande_Alto
1751	2900020672	-12.1656	-45.3286	1751	04/05/2018	13:00:00	76.95	Grande_Alto
1752	2900020672	-12.1656	-45.3286	1752	05/05/2018	01:00:00	76.96	Grande_Alto
1753	2900020672	-12.1656	-45.3286	1753	06/05/2018	04:00:00	76.96	Grande_Alto
1754	2900020672	-12.1656	-45.3286	1754	07/05/2018	02:00:00	76.96	Grande_Alto
1755	2900020672	-12.1656	-45.3286	1755	08/05/2018	03:00:00	76.96	Grande_Alto
1756	2900020672	-12.1656	-45.3286	1756	09/05/2018	05:00:00	76.96	Grande_Alto
1757	2900020672	-12.1656	-45.3286	1757	10/05/2018	05:00:00	76.96	Grande_Alto
1758	2900020672	-12.1656	-45.3286	1758	11/05/2018	05:00:00	76.96	Grande_Alto
1759	2900020672	-12.1656	-45.3286	1759	12/05/2018	03:00:00	76.96	Grande_Alto
1760	2900020672	-12.1656	-45.3286	1760	13/05/2018	06:00:00	76.96	Grande_Alto
1761	2900020672	-12.1656	-45.3286	1761	14/05/2018	13:00:00	76.96	Grande_Alto
1762	2900020672	-12.1656	-45.3286	1762	15/05/2018	03:00:00	76.97	Grande_Alto
1763	2900020672	-12.1656	-45.3286	1763	16/05/2018	02:00:00	76.97	Grande_Alto
1764	2900020672	-12.1656	-45.3286	1764	17/05/2018	20:00:00	76.96	Grande_Alto
1765	2900020672	-12.1656	-45.3286	1765	18/05/2018	01:00:00	76.97	Grande_Alto
1766	2900020672	-12.1656	-45.3286	1766	19/05/2018	05:00:00	76.97	Grande_Alto
1767	2900020672	-12.1656	-45.3286	1767	20/05/2018	23:00:00	76.97	Grande_Alto
1768	2900020672	-12.1656	-45.3286	1768	21/05/2018	14:00:00	76.97	Grande_Alto
1769	2900020672	-12.1656	-45.3286	1769	22/05/2018	03:00:00	76.98	Grande_Alto
1770	2900020672	-12.1656	-45.3286	1770	23/05/2018	05:00:00	76.98	Grande_Alto
1771	2900020672	-12.1656	-45.3286	1771	24/05/2018	04:00:00	76.98	Grande_Alto
1772	2900020672	-12.1656	-45.3286	1772	25/05/2018	21:00:00	76.97	Grande_Alto
1773	2900020672	-12.1656	-45.3286	1773	26/05/2018	03:00:00	76.98	Grande_Alto
1774	2900020672	-12.1656	-45.3286	1774	27/05/2018	19:00:00	76.98	Grande_Alto
1775	2900020672	-12.1656	-45.3286	1775	28/05/2018	19:00:00	76.98	Grande_Alto
1776	2900020672	-12.1656	-45.3286	1776	29/05/2018	13:00:00	76.98	Grande_Alto
1777	2900020672	-12.1656	-45.3286	1777	30/05/2018	21:00:00	76.98	Grande_Alto
1778	2900020672	-12.1656	-45.3286	1778	31/05/2018	04:00:00	76.98	Grande_Alto
1779	2900020672	-12.1656	-45.3286	1779	01/06/2018	14:00:00	76.98	Grande_Alto
1780	2900020672	-12.1656	-45.3286	1780	02/06/2018	05:00:00	76.99	Grande_Alto
1781	2900020672	-12.1656	-45.3286	1781	03/06/2018	20:00:00	76.99	Grande_Alto
1782	2900020672	-12.1656	-45.3286	1782	04/06/2018	05:00:00	76.99	Grande_Alto
1783	2900020672	-12.1656	-45.3286	1783	05/06/2018	02:00:00	76.99	Grande_Alto
1784	2900020672	-12.1656	-45.3286	1784	06/06/2018	06:00:00	76.99	Grande_Alto
1785	2900020672	-12.1656	-45.3286	1785	07/06/2018	05:00:00	77	Grande_Alto
1786	2900020672	-12.1656	-45.3286	1786	08/06/2018	03:00:00	77	Grande_Alto
1787	2900020672	-12.1656	-45.3286	1787	09/06/2018	04:00:00	77	Grande_Alto
1788	2900020672	-12.1656	-45.3286	1788	10/06/2018	02:00:00	77	Grande_Alto
1789	2900020672	-12.1656	-45.3286	1789	11/06/2018	05:00:00	77	Grande_Alto
1790	2900020672	-12.1656	-45.3286	1790	12/06/2018	22:00:00	77	Grande_Alto
1791	2900020672	-12.1656	-45.3286	1791	13/06/2018	06:00:00	77	Grande_Alto
1792	2900020672	-12.1656	-45.3286	1792	14/06/2018	00:00:00	77.01	Grande_Alto
1793	2900020672	-12.1656	-45.3286	1793	15/06/2018	04:00:00	77.01	Grande_Alto
1794	2900020672	-12.1656	-45.3286	1794	16/06/2018	03:00:00	77.01	Grande_Alto
1795	2900020672	-12.1656	-45.3286	1795	17/06/2018	05:00:00	77.01	Grande_Alto
1796	2900020672	-12.1656	-45.3286	1796	18/06/2018	04:00:00	77.01	Grande_Alto
1797	2900020672	-12.1656	-45.3286	1797	19/06/2018	04:00:00	77.01	Grande_Alto
1798	2900020672	-12.1656	-45.3286	1798	20/06/2018	21:00:00	77.01	Grande_Alto
1799	2900020672	-12.1656	-45.3286	1799	21/06/2018	05:00:00	77.01	Grande_Alto
1800	2900020672	-12.1656	-45.3286	1800	22/06/2018	06:00:00	77.01	Grande_Alto
1801	2900020672	-12.1656	-45.3286	1801	23/06/2018	06:00:00	77.01	Grande_Alto
1802	2900020672	-12.1656	-45.3286	1802	24/06/2018	02:00:00	77.02	Grande_Alto
1803	2900020672	-12.1656	-45.3286	1803	25/06/2018	05:00:00	77.02	Grande_Alto
1804	2900020672	-12.1656	-45.3286	1804	26/06/2018	02:00:00	77.02	Grande_Alto
1805	2900020672	-12.1656	-45.3286	1805	27/06/2018	06:00:00	77.02	Grande_Alto
1806	2900020672	-12.1656	-45.3286	1806	28/06/2018	05:00:00	77.02	Grande_Alto
1807	2900020672	-12.1656	-45.3286	1807	29/06/2018	05:00:00	77.02	Grande_Alto
1808	2900020672	-12.1656	-45.3286	1808	30/06/2018	06:00:00	77.02	Grande_Alto
1809	2900020672	-12.1656	-45.3286	1809	01/07/2018	20:00:00	77.02	Grande_Alto
1810	2900020672	-12.1656	-45.3286	1810	02/07/2018	05:00:00	77.03	Grande_Alto
1811	2900020672	-12.1656	-45.3286	1811	03/07/2018	04:00:00	77.03	Grande_Alto
1812	2900020672	-12.1656	-45.3286	1812	04/07/2018	13:00:00	77.03	Grande_Alto
1813	2900020672	-12.1656	-45.3286	1813	05/07/2018	00:00:00	77.04	Grande_Alto
1814	2900020672	-12.1656	-45.3286	1814	06/07/2018	00:00:00	77.04	Grande_Alto
1815	2900020672	-12.1656	-45.3286	1815	07/07/2018	14:00:00	77.03	Grande_Alto
1816	2900020672	-12.1656	-45.3286	1816	08/07/2018	00:00:00	77.04	Grande_Alto
1817	2900020672	-12.1656	-45.3286	1817	09/07/2018	02:00:00	77.04	Grande_Alto
1818	2900020672	-12.1656	-45.3286	1818	10/07/2018	05:00:00	77.04	Grande_Alto
1819	2900020672	-12.1656	-45.3286	1819	11/07/2018	06:00:00	77.04	Grande_Alto
1820	2900020672	-12.1656	-45.3286	1820	12/07/2018	19:00:00	77.04	Grande_Alto
1821	2900020672	-12.1656	-45.3286	1821	13/07/2018	13:00:00	77.04	Grande_Alto
1822	2900020672	-12.1656	-45.3286	1822	14/07/2018	06:00:00	77.04	Grande_Alto
1823	2900020672	-12.1656	-45.3286	1823	15/07/2018	19:00:00	77.04	Grande_Alto
1824	2900020672	-12.1656	-45.3286	1824	16/07/2018	04:00:00	77.05	Grande_Alto
1825	2900020672	-12.1656	-45.3286	1825	17/07/2018	02:00:00	77.05	Grande_Alto
1826	2900020672	-12.1656	-45.3286	1826	18/07/2018	04:00:00	77.05	Grande_Alto
1827	2900020672	-12.1656	-45.3286	1827	19/07/2018	04:00:00	77.05	Grande_Alto
1828	2900020672	-12.1656	-45.3286	1828	20/07/2018	06:00:00	77.05	Grande_Alto
1829	2900020672	-12.1656	-45.3286	1829	21/07/2018	20:00:00	77.05	Grande_Alto
1830	2900020672	-12.1656	-45.3286	1830	22/07/2018	14:00:00	77.05	Grande_Alto
1831	2900020672	-12.1656	-45.3286	1831	23/07/2018	05:00:00	77.06	Grande_Alto
1832	2900020672	-12.1656	-45.3286	1832	24/07/2018	04:00:00	77.06	Grande_Alto
1833	2900020672	-12.1656	-45.3286	1833	25/07/2018	05:00:00	77.06	Grande_Alto
1834	2900020672	-12.1656	-45.3286	1834	26/07/2018	04:00:00	77.06	Grande_Alto
1835	2900020672	-12.1656	-45.3286	1835	27/07/2018	03:00:00	77.06	Grande_Alto
1836	2900020672	-12.1656	-45.3286	1836	28/07/2018	04:00:00	77.06	Grande_Alto
1837	2900020672	-12.1656	-45.3286	1837	29/07/2018	04:00:00	77.06	Grande_Alto
1838	2900020672	-12.1656	-45.3286	1838	30/07/2018	05:00:00	77.06	Grande_Alto
1839	2900020672	-12.1656	-45.3286	1839	31/07/2018	01:00:00	77.07	Grande_Alto
1840	2900020672	-12.1656	-45.3286	1840	01/08/2018	07:00:00	77.06	Grande_Alto
1841	2900020672	-12.1656	-45.3286	1841	02/08/2018	01:00:00	77.07	Grande_Alto
1842	2900020672	-12.1656	-45.3286	1842	03/08/2018	04:00:00	77.06	Grande_Alto
1843	2900020672	-12.1656	-45.3286	1843	04/08/2018	03:00:00	77.06	Grande_Alto
1844	2900020672	-12.1656	-45.3286	1844	05/08/2018	06:00:00	77.06	Grande_Alto
1845	2900020672	-12.1656	-45.3286	1845	06/08/2018	03:00:00	77.07	Grande_Alto
1846	2900020672	-12.1656	-45.3286	1846	07/08/2018	00:00:00	77.07	Grande_Alto
1847	2900020672	-12.1656	-45.3286	1847	08/08/2018	20:00:00	77.07	Grande_Alto
1848	2900020672	-12.1656	-45.3286	1848	09/08/2018	21:00:00	77.06	Grande_Alto
1849	2900020672	-12.1656	-45.3286	1849	10/08/2018	04:00:00	77.07	Grande_Alto
1850	2900020672	-12.1656	-45.3286	1850	11/08/2018	04:00:00	77.07	Grande_Alto
1851	2900020672	-12.1656	-45.3286	1851	12/08/2018	01:00:00	77.07	Grande_Alto
1852	2900020672	-12.1656	-45.3286	1852	13/08/2018	02:00:00	77.07	Grande_Alto
1853	2900020672	-12.1656	-45.3286	1853	14/08/2018	06:00:00	77.08	Grande_Alto
1854	2900020672	-12.1656	-45.3286	1854	15/08/2018	06:00:00	77.08	Grande_Alto
1855	2900020672	-12.1656	-45.3286	1855	16/08/2018	00:00:00	77.09	Grande_Alto
1856	2900020672	-12.1656	-45.3286	1856	17/08/2018	12:00:00	77.09	Grande_Alto
1857	2900020672	-12.1656	-45.3286	1857	18/08/2018	05:00:00	77.07	Grande_Alto
1858	2900020672	-12.1656	-45.3286	1858	19/08/2018	05:00:00	77.08	Grande_Alto
1859	2900020672	-12.1656	-45.3286	1859	20/08/2018	05:00:00	77.08	Grande_Alto
1860	2900020672	-12.1656	-45.3286	1860	21/08/2018	20:00:00	77.08	Grande_Alto
1861	2900020672	-12.1656	-45.3286	1861	22/08/2018	22:00:00	77.08	Grande_Alto
1862	2900020672	-12.1656	-45.3286	1862	23/08/2018	05:00:00	77.08	Grande_Alto
1863	2900020672	-12.1656	-45.3286	1863	24/08/2018	04:00:00	77.09	Grande_Alto
1864	2900020672	-12.1656	-45.3286	1864	25/08/2018	05:00:00	77.09	Grande_Alto
1865	2900020672	-12.1656	-45.3286	1865	26/08/2018	05:00:00	77.09	Grande_Alto
1866	2900020672	-12.1656	-45.3286	1866	27/08/2018	05:00:00	77.09	Grande_Alto
1867	2900020672	-12.1656	-45.3286	1867	28/08/2018	03:00:00	77.1	Grande_Alto
1868	2900020672	-12.1656	-45.3286	1868	29/08/2018	05:00:00	77.09	Grande_Alto
1869	2900020672	-12.1656	-45.3286	1869	30/08/2018	04:00:00	77.09	Grande_Alto
1870	2900020672	-12.1656	-45.3286	1870	31/08/2018	05:00:00	77.09	Grande_Alto
1871	2900020672	-12.1656	-45.3286	1871	01/09/2018	03:00:00	77.1	Grande_Alto
1872	2900020672	-12.1656	-45.3286	1872	02/09/2018	00:00:00	77.1	Grande_Alto
1873	2900020672	-12.1656	-45.3286	1873	03/09/2018	21:00:00	77.09	Grande_Alto
1874	2900020672	-12.1656	-45.3286	1874	04/09/2018	06:00:00	77.09	Grande_Alto
1875	2900020672	-12.1656	-45.3286	1875	05/09/2018	19:00:00	77.1	Grande_Alto
1876	2900020672	-12.1656	-45.3286	1876	06/09/2018	01:00:00	77.11	Grande_Alto
1877	2900020672	-12.1656	-45.3286	1877	07/09/2018	03:00:00	77.11	Grande_Alto
1878	2900020672	-12.1656	-45.3286	1878	08/09/2018	06:00:00	77.1	Grande_Alto
1879	2900020672	-12.1656	-45.3286	1879	09/09/2018	00:00:00	77.11	Grande_Alto
1880	2900020672	-12.1656	-45.3286	1880	10/09/2018	13:00:00	77.1	Grande_Alto
1881	2900020672	-12.1656	-45.3286	1881	11/09/2018	13:00:00	77.1	Grande_Alto
1882	2900020672	-12.1656	-45.3286	1882	12/09/2018	03:00:00	77.11	Grande_Alto
1883	2900020672	-12.1656	-45.3286	1883	13/09/2018	03:00:00	77.11	Grande_Alto
1884	2900020672	-12.1656	-45.3286	1884	14/09/2018	21:00:00	77.1	Grande_Alto
1885	2900020672	-12.1656	-45.3286	1885	15/09/2018	01:00:00	77.11	Grande_Alto
1886	2900020672	-12.1656	-45.3286	1886	16/09/2018	05:00:00	77.11	Grande_Alto
1887	2900020672	-12.1656	-45.3286	1887	17/09/2018	12:00:00	77.11	Grande_Alto
1888	2900020672	-12.1656	-45.3286	1888	18/09/2018	23:00:00	77.11	Grande_Alto
1889	2900020672	-12.1656	-45.3286	1889	19/09/2018	13:00:00	77.11	Grande_Alto
1890	2900020672	-12.1656	-45.3286	1890	20/09/2018	01:00:00	77.12	Grande_Alto
1891	2900020672	-12.1656	-45.3286	1891	21/09/2018	20:00:00	77.11	Grande_Alto
1892	2900020672	-12.1656	-45.3286	1892	22/09/2018	03:00:00	77.11	Grande_Alto
1893	2900020672	-12.1656	-45.3286	1893	23/09/2018	06:00:00	77.11	Grande_Alto
1894	2900020672	-12.1656	-45.3286	1894	24/09/2018	04:00:00	77.12	Grande_Alto
1895	2900020672	-12.1656	-45.3286	1895	25/09/2018	00:00:00	77.12	Grande_Alto
1896	2900020672	-12.1656	-45.3286	1896	26/09/2018	02:00:00	77.12	Grande_Alto
1897	2900020672	-12.1656	-45.3286	1897	27/09/2018	02:00:00	77.12	Grande_Alto
1898	2900020672	-12.1656	-45.3286	1898	28/09/2018	02:00:00	77.12	Grande_Alto
1899	2900020672	-12.1656	-45.3286	1899	29/09/2018	02:00:00	77.12	Grande_Alto
1900	2900020672	-12.1656	-45.3286	1900	30/09/2018	01:00:00	77.12	Grande_Alto
1901	2900020672	-12.1656	-45.3286	1901	01/10/2018	02:00:00	77.13	Grande_Alto
1902	2900020672	-12.1656	-45.3286	1902	02/10/2018	03:00:00	77.13	Grande_Alto
1903	2900020672	-12.1656	-45.3286	1903	03/10/2018	04:00:00	77.12	Grande_Alto
1904	2900020672	-12.1656	-45.3286	1904	04/10/2018	03:00:00	77.13	Grande_Alto
1905	2900020672	-12.1656	-45.3286	1905	05/10/2018	20:00:00	77.12	Grande_Alto
1906	2900020672	-12.1656	-45.3286	1906	06/10/2018	00:00:00	77.14	Grande_Alto
1907	2900020672	-12.1656	-45.3286	1907	07/10/2018	02:00:00	77.14	Grande_Alto
1908	2900020672	-12.1656	-45.3286	1908	08/10/2018	04:00:00	77.13	Grande_Alto
1909	2900020672	-12.1656	-45.3286	1909	09/10/2018	23:00:00	77.13	Grande_Alto
1910	2900020672	-12.1656	-45.3286	1910	10/10/2018	02:00:00	77.13	Grande_Alto
1911	2900020672	-12.1656	-45.3286	1911	11/10/2018	02:00:00	77.14	Grande_Alto
1912	2900020672	-12.1656	-45.3286	1912	12/10/2018	03:00:00	77.14	Grande_Alto
1913	2900020672	-12.1656	-45.3286	1913	13/10/2018	23:00:00	77.13	Grande_Alto
1914	2900020672	-12.1656	-45.3286	1914	14/10/2018	04:00:00	77.13	Grande_Alto
1915	2900020672	-12.1656	-45.3286	1915	15/10/2018	05:00:00	77.13	Grande_Alto
1916	2900020672	-12.1656	-45.3286	1916	16/10/2018	06:00:00	77.14	Grande_Alto
1917	2900020672	-12.1656	-45.3286	1917	17/10/2018	05:00:00	77.13	Grande_Alto
1918	2900020672	-12.1656	-45.3286	1918	18/10/2018	05:00:00	77.13	Grande_Alto
1919	2900020672	-12.1656	-45.3286	1919	19/10/2018	05:00:00	77.13	Grande_Alto
1920	2900020672	-12.1656	-45.3286	1920	20/10/2018	12:00:00	77.13	Grande_Alto
1921	2900020672	-12.1656	-45.3286	1921	21/10/2018	13:00:00	77.15	Grande_Alto
1922	2900020672	-12.1656	-45.3286	1922	22/10/2018	13:00:00	77.14	Grande_Alto
1923	2900020672	-12.1656	-45.3286	1923	23/10/2018	04:00:00	77.14	Grande_Alto
1924	2900020672	-12.1656	-45.3286	1924	24/10/2018	04:00:00	77.14	Grande_Alto
1925	2900020672	-12.1656	-45.3286	1925	25/10/2018	04:00:00	77.14	Grande_Alto
1926	2900020672	-12.1656	-45.3286	1926	26/10/2018	04:00:00	77.14	Grande_Alto
1927	2900020672	-12.1656	-45.3286	1927	27/10/2018	05:00:00	77.14	Grande_Alto
1928	2900020672	-12.1656	-45.3286	1928	28/10/2018	02:00:00	77.15	Grande_Alto
1929	2900020672	-12.1656	-45.3286	1929	29/10/2018	13:00:00	77.14	Grande_Alto
1930	2900020672	-12.1656	-45.3286	1930	30/10/2018	05:00:00	77.15	Grande_Alto
1931	2900020672	-12.1656	-45.3286	1931	31/10/2018	03:00:00	77.15	Grande_Alto
1932	2900020672	-12.1656	-45.3286	1932	01/11/2018	12:00:00	77.14	Grande_Alto
1933	2900020672	-12.1656	-45.3286	1933	02/11/2018	05:00:00	77.14	Grande_Alto
1934	2900020672	-12.1656	-45.3286	1934	03/11/2018	19:00:00	77.15	Grande_Alto
1935	2900020672	-12.1656	-45.3286	1935	04/11/2018	06:00:00	77.15	Grande_Alto
1936	2900020672	-12.1656	-45.3286	1936	05/11/2018	05:00:00	77.15	Grande_Alto
1937	2900020672	-12.1656	-45.3286	1937	06/11/2018	04:00:00	77.16	Grande_Alto
1938	2900020672	-12.1656	-45.3286	1938	07/11/2018	13:00:00	77.15	Grande_Alto
1939	2900020672	-12.1656	-45.3286	1939	08/11/2018	00:00:00	77.15	Grande_Alto
1940	2900020672	-12.1656	-45.3286	1940	09/11/2018	01:00:00	77.16	Grande_Alto
1941	2900020672	-12.1656	-45.3286	1941	10/11/2018	06:00:00	77.15	Grande_Alto
1942	2900020672	-12.1656	-45.3286	1942	11/11/2018	20:00:00	77.15	Grande_Alto
1943	2900020672	-12.1656	-45.3286	1943	12/11/2018	00:00:00	77.16	Grande_Alto
1944	2900020672	-12.1656	-45.3286	1944	13/11/2018	06:00:00	77.15	Grande_Alto
1945	2900020672	-12.1656	-45.3286	1945	14/11/2018	05:00:00	77.15	Grande_Alto
1946	2900020672	-12.1656	-45.3286	1946	15/11/2018	12:00:00	77.15	Grande_Alto
1947	2900020672	-12.1656	-45.3286	1947	16/11/2018	04:00:00	77.16	Grande_Alto
1948	2900020672	-12.1656	-45.3286	1948	17/11/2018	04:00:00	77.16	Grande_Alto
1949	2900020672	-12.1656	-45.3286	1949	18/11/2018	01:00:00	77.16	Grande_Alto
1950	2900020672	-12.1656	-45.3286	1950	19/11/2018	00:00:00	77.16	Grande_Alto
1951	2900020672	-12.1656	-45.3286	1951	20/11/2018	20:00:00	77.15	Grande_Alto
1952	2900020672	-12.1656	-45.3286	1952	21/11/2018	20:00:00	77.15	Grande_Alto
1953	2900020672	-12.1656	-45.3286	1953	22/11/2018	13:00:00	77.16	Grande_Alto
1954	2900020672	-12.1656	-45.3286	1954	23/11/2018	13:00:00	77.15	Grande_Alto
1955	2900020672	-12.1656	-45.3286	1955	24/11/2018	20:00:00	77.16	Grande_Alto
1956	2900020672	-12.1656	-45.3286	1956	25/11/2018	02:00:00	77.16	Grande_Alto
1957	2900020672	-12.1656	-45.3286	1957	26/11/2018	20:00:00	77.16	Grande_Alto
1958	2900020672	-12.1656	-45.3286	1958	27/11/2018	05:00:00	77.16	Grande_Alto
1959	2900020672	-12.1656	-45.3286	1959	28/11/2018	04:00:00	77.16	Grande_Alto
1960	2900020672	-12.1656	-45.3286	1960	29/11/2018	04:00:00	77.16	Grande_Alto
1961	2900020672	-12.1656	-45.3286	1961	30/11/2018	05:00:00	77.16	Grande_Alto
1962	2900020672	-12.1656	-45.3286	1962	01/12/2018	20:00:00	77.16	Grande_Alto
1963	2900020672	-12.1656	-45.3286	1963	02/12/2018	20:00:00	77.16	Grande_Alto
1964	2900020672	-12.1656	-45.3286	1964	03/12/2018	01:00:00	77.16	Grande_Alto
1965	2900020672	-12.1656	-45.3286	1965	04/12/2018	01:00:00	77.17	Grande_Alto
1966	2900020672	-12.1656	-45.3286	1966	05/12/2018	07:00:00	77.17	Grande_Alto
1967	2900020672	-12.1656	-45.3286	1967	06/12/2018	01:00:00	77.18	Grande_Alto
1968	2900020672	-12.1656	-45.3286	1968	07/12/2018	07:00:00	77.17	Grande_Alto
1969	2900020672	-12.1656	-45.3286	1969	08/12/2018	00:00:00	77.17	Grande_Alto
1970	2900020672	-12.1656	-45.3286	1970	09/12/2018	18:00:00	77.18	Grande_Alto
1971	2900020672	-12.1656	-45.3286	1971	10/12/2018	14:00:00	77.17	Grande_Alto
1972	2900020672	-12.1656	-45.3286	1972	11/12/2018	21:00:00	77.16	Grande_Alto
1973	2900020672	-12.1656	-45.3286	1973	12/12/2018	14:00:00	77.16	Grande_Alto
1974	2900020672	-12.1656	-45.3286	1974	13/12/2018	14:00:00	77.16	Grande_Alto
1975	2900020672	-12.1656	-45.3286	1975	14/12/2018	05:00:00	77.17	Grande_Alto
1976	2900020672	-12.1656	-45.3286	1976	15/12/2018	04:00:00	77.17	Grande_Alto
1977	2900020672	-12.1656	-45.3286	1977	16/12/2018	03:00:00	77.17	Grande_Alto
1978	2900020672	-12.1656	-45.3286	1978	17/12/2018	04:00:00	77.17	Grande_Alto
1979	2900020672	-12.1656	-45.3286	1979	18/12/2018	06:00:00	77.17	Grande_Alto
1980	2900020672	-12.1656	-45.3286	1980	19/12/2018	21:00:00	77.16	Grande_Alto
1981	2900020672	-12.1656	-45.3286	1981	20/12/2018	20:00:00	77.16	Grande_Alto
1982	2900020672	-12.1656	-45.3286	1982	21/12/2018	04:00:00	77.17	Grande_Alto
1983	2900020672	-12.1656	-45.3286	1983	22/12/2018	04:00:00	77.17	Grande_Alto
1984	2900020672	-12.1656	-45.3286	1984	23/12/2018	01:00:00	77.18	Grande_Alto
1985	2900020672	-12.1656	-45.3286	1985	24/12/2018	00:00:00	77.18	Grande_Alto
1986	2900020672	-12.1656	-45.3286	1986	25/12/2018	21:00:00	77.17	Grande_Alto
1987	2900020672	-12.1656	-45.3286	1987	26/12/2018	20:00:00	77.17	Grande_Alto
1988	2900020672	-12.1656	-45.3286	1988	27/12/2018	15:00:00	77.17	Grande_Alto
1989	2900020672	-12.1656	-45.3286	1989	28/12/2018	20:00:00	77.17	Grande_Alto
1990	2900020672	-12.1656	-45.3286	1990	29/12/2018	13:00:00	77.17	Grande_Alto
1991	2900020672	-12.1656	-45.3286	1991	30/12/2018	05:00:00	77.18	Grande_Alto
1992	2900020672	-12.1656	-45.3286	1992	31/12/2018	00:00:00	77.18	Grande_Alto
1993	2900020672	-12.1656	-45.3286	1993	01/01/2019	21:00:00	77.18	Grande_Alto
1994	2900020672	-12.1656	-45.3286	1994	02/01/2019	05:00:00	77.18	Grande_Alto
1995	2900020672	-12.1656	-45.3286	1995	03/01/2019	20:00:00	77.17	Grande_Alto
1996	2900020672	-12.1656	-45.3286	1996	04/01/2019	03:00:00	77.18	Grande_Alto
1997	2900020672	-12.1656	-45.3286	1997	05/01/2019	06:00:00	77.18	Grande_Alto
1998	2900020672	-12.1656	-45.3286	1998	06/01/2019	06:00:00	77.18	Grande_Alto
1999	2900020672	-12.1656	-45.3286	1999	07/01/2019	04:00:00	77.18	Grande_Alto
[truncated: 150,074 more rows]

## Sheet: Statistics
Id Ponto	31/08/2011	01/09/2011	02/09/2011	03/09/2011	04/09/2011	05/09/2011	06/09/2011	07/09/2011	08/09/2011	09/09/2011	10/09/2011	11/09/2011	12/09/2011	13/09/2011	14/09/2011	15/09/2011	16/09/2011	17/09/2011	18/09/2011	19/09/2011	20/09/2011	21/09/2011	22/09/2011	23/09/2011	24/09/2011	25/09/2011	26/09/2011	27/09/2011	28/09/2011	29/09/2011	30/09/2011	01/10/2011	02/10/2011	03/10/2011	04/10/2011	05/10/2011	06/10/2011	07/10/2011	08/10/2011	09/10/2011	10/10/2011	11/10/2011	12/10/2011	13/10/2011	14/10/2011	15/10/2011	16/10/2011	17/10/2011	18/10/2011
2900034483
2900034787
2900034788
2900034789
2900034790
2900029410
2900029480
2900029481
2900029483
2900029485
2900029486
2900029487
2900029488
2900029489
2900029491
2900029492
2900029522
2900029523
2900029524
2900034482
2900020672
2900020673
2900020674
2900020675
2900020676											14.79	14.79	14.79	14.8	14.8	14.8	14.8	14.81	14.81	14.81	14.81	14.82	14.82	14.82	14.82	14.82	14.82	14.83	14.83	14.83	14.83	14.84	14.84	14.84	14.84	14.84	14.85	14.84	14.85	14.84	14.85	14.85	14.85	14.85	14.85	14.85	14.85	14.85	14.85
2900020677
2900020678	67.77	67.78	67.79	67.79	67.8	67.79	67.8	67.8	67.81	67.81	67.82	67.83	67.82	67.83	67.84	67.84	67.84	67.85	67.86	67.85	67.86	67.86	67.86	67.87	67.87	67.88	67.89	67.89	67.89	67.89	67.9	67.91	67.9	67.92	67.92	67.92	67.92	67.93	67.93	67.94	67.94	67.95	67.95	67.95	67.96	67.96	67.97	67.97	67.98
2900020679																																																4.64	4.57
2900020680							15.03	15.03	15.03	15.04	15.04	15.05	15.05	15.06	15.06	15.07	15.07	15.08	15.08	15.09	15.09	15.1	15.1	15.1	15.11	15.11	15.12	15.12	15.13	15.13	15.14	15.14	15.14	15.15	15.15	15.14	15.14	15.14	15.14	15.14	15.15	15.16	15.16	15.17	15.15	15.12	15.11	15.1	15.1
2900020681													6.9	6.9	6.9	6.91	6.91	6.91	6.92	6.93	6.93	6.94	6.94	6.95	6.95	6.95	6.96	6.97	6.97	6.98	6.99	6.99	6.99	7	7.01	7.01	7.01	7.01	7.01	7.02	7.02	7.03	7.04	7.04	7.05	7.05	7.06	7.06	7.07
2900020682											12.53	12.55	12.54	12.54	12.54	12.55	12.55	12.55	12.55	12.55	12.55	12.54	12.54	12.54	12.54	12.54	12.56	12.55	12.55	12.55	12.55	12.54	12.54	12.55	12.55	12.54	12.54	12.54	12.53	12.53	12.53	12.53	12.54	12.54	12.53	12.53	12.53	12.53	12.52
2900020683
2900020684
2900020685											3.92	3.92	3.91	3.92	3.92	3.92	3.93	3.93	3.94	3.94	3.94	3.94	3.95	3.95	3.95	3.96	3.96	3.97	3.97	3.97	3.97	3.97	3.98	3.98	3.95	3.94	3.93	3.92	3.92	3.92	3.92	3.91	3.91	3.91	3.9	3.88	3.87	3.85	3.85
2900020686
2900020687								73.4	73.41	73.42	73.43	73.42	73.31	73.3	73.32	73.32	73.31	73.32	73.33	73.32	73.32	73.34	73.34	73.33	73.33	73.34	73.35	73.36	73.35	73.35	73.36	73.36	73.35	73.38	73.38	73.38	73.38	73.38	73.38	73.39	73.39	73.4	73.4	73.41	73.41	73.4	73.4	73.4	73.42
2900020688																																																4.64	4.57
2900020689									57.09	57.09	57.1	57.09	57.08	57.09	57.08	57.09	57.09	57.08	57.09	57.08	57.08	57.08	57.08	57.08	57.08	57.08	57.09	57.07	57.07	57.07	57.07	57.07	57.06	57.08	57.07	57.06	57.06	57.06	57.05	57.05	57.05	57.05	57.05	57.05	57.05	57.04	57.05	57.04	57.05
2900021796
2900021797		58.83	58.83	58.83	58.83	58.83	58.83	58.83	58.83	58.8	58.81	58.81	58.8	58.8	58.8	58.8	58.8	58.8	58.8	58.8	58.79	58.79	58.79	58.79	58.79	58.79	58.8	58.8	58.79	58.78	58.78	58.78	58.78	58.78	58.79	58.79	58.78	58.78	58.77	58.76	58.76	58.76	58.77	58.77	58.76	58.76	58.76	58.76	58.76
2900021798								27.14	27.13	27.13	27.14	27.14	27.13	27.13	27.12	27.12	27.12	27.12	27.12	27.12	27.12	27.12	27.12	27.12	27.12	27.12	27.12	27.12	27.13	27.12	27.13	27.13	27.13	27.13	27.13	27.13	27.14	27.14	27.14	27.14	27.14	27.15	27.15	27.15	27.16	27.16	27.17	27.17	27.18
2900021799	30.01	30.01	30	30	29.99	29.99	29.99	29.98	29.98	29.97	29.97	29.97	29.96	29.96	29.96	29.95	29.95	29.94	29.94	29.94	29.93	29.93	29.93	29.92	29.92	29.92	29.91	29.91	29.9	29.9	29.89	29.89	29.89	29.89	29.88	29.88	29.87	29.87	29.87	29.86	29.86	29.86	29.85	29.85	29.85	29.84	29.84	29.84	29.83
2900021800														5.21	5.21	5.21	5.22	5.22	5.22	5.22	5.23	5.23	5.23	5.23	5.24	5.24	5.25	5.25	5.25	5.25	5.26	5.26	5.26	5.26	5.24	5.21	5.2	5.2	5.2	5.21	5.22	5.22	5.22	5.22	5.2	5.16	5.14	5.13	5.13
2900021801	45.65	45.65	45.64	45.63	45.63	45.61	45.6	45.6	45.58	45.58	45.57	45.57	45.55	45.55	45.54	45.54	45.53	45.52	45.51	45.51	45.5	45.49	45.48	45.47	45.47	45.46	45.46	45.45	45.45	45.44	45.43	45.43	45.42	45.42	45.42	45.41	45.41	45.4	45.4	45.39	45.39	45.38	45.38	45.38	45.38	45.37	45.37	45.36	45.36
2900024869
2900024870
2900024871
2900024872
2900024873
2900024874
2900024875
2900024876
2900024877
2900024878
2900024879
2900024880
2900024881
2900024882
2900026863
2900029482
2900029484
2900029490
2900029803
2900029804
2900029805
2900029806
2900029807
[truncated: 4,379 more columns]

## Sheet: Carinhanha
fid	Id Ponto	Latitude Decimal	Longitude Decimal	Numero de sequencia	Data da medicao	Hora da medicao	Nivel da agua	Bacia
150548	2900034483	-14.8933	-45.8494	1	01/10/2022	19:00:00	36.21	Cariranha
150549	2900034483	-14.8933	-45.8494	2	02/10/2022	05:00:00	36.21	Cariranha
150550	2900034483	-14.8933	-45.8494	3	03/10/2022	03:00:00	36.21	Cariranha
150551	2900034483	-14.8933	-45.8494	4	04/10/2022	17:00:00	36.2	Cariranha
150552	2900034483	-14.8933	-45.8494	5	05/10/2022	17:00:00	36.2	Cariranha
150553	2900034483	-14.8933	-45.8494	6	06/10/2022	17:00:00	36.2	Cariranha
150554	2900034483	-14.8933	-45.8494	7	07/10/2022	23:00:00	36.2	Cariranha
150555	2900034483	-14.8933	-45.8494	8	08/10/2022	12:00:00	36.2	Cariranha
150556	2900034483	-14.8933	-45.8494	9	09/10/2022	18:00:00	36.2	Cariranha
150557	2900034483	-14.8933	-45.8494	10	10/10/2022	18:00:00	36.2	Cariranha
150558	2900034483	-14.8933	-45.8494	11	11/10/2022	18:00:00	36.2	Cariranha
150559	2900034483	-14.8933	-45.8494	12	12/10/2022	05:00:00	36.2	Cariranha
150560	2900034483	-14.8933	-45.8494	13	13/10/2022	17:00:00	36.2	Cariranha
150561	2900034483	-14.8933	-45.8494	14	14/10/2022	17:00:00	36.2	Cariranha
150562	2900034483	-14.8933	-45.8494	15	15/10/2022	10:00:00	36.2	Cariranha
150563	2900034483	-14.8933	-45.8494	16	16/10/2022	05:00:00	36.2	Cariranha
150564	2900034483	-14.8933	-45.8494	17	17/10/2022	05:00:00	36.2	Cariranha
150565	2900034483	-14.8933	-45.8494	18	18/10/2022	05:00:00	36.2	Cariranha
150566	2900034483	-14.8933	-45.8494	19	19/10/2022	05:00:00	36.2	Cariranha
150567	2900034483	-14.8933	-45.8494	20	20/10/2022	17:00:00	36.19	Cariranha
150568	2900034483	-14.8933	-45.8494	21	21/10/2022	05:00:00	36.2	Cariranha
150569	2900034483	-14.8933	-45.8494	22	22/10/2022	06:00:00	36.2	Cariranha
150570	2900034483	-14.8933	-45.8494	23	23/10/2022	10:00:00	36.2	Cariranha
150571	2900034483	-14.8933	-45.8494	24	24/10/2022	17:00:00	36.19	Cariranha
150572	2900034483	-14.8933	-45.8494	25	25/10/2022	04:00:00	36.2	Cariranha
150573	2900034483	-14.8933	-45.8494	26	26/10/2022	17:00:00	36.19	Cariranha
150574	2900034483	-14.8933	-45.8494	27	27/10/2022	04:00:00	36.2	Cariranha
150575	2900034483	-14.8933	-45.8494	28	28/10/2022	17:00:00	36.19	Cariranha
150576	2900034483	-14.8933	-45.8494	29	29/10/2022	17:00:00	36.19	Cariranha
150577	2900034483	-14.8933	-45.8494	30	30/10/2022	17:00:00	36.19	Cariranha
150578	2900034483	-14.8933	-45.8494	31	31/10/2022	17:00:00	36.19	Cariranha
150579	2900034483	-14.8933	-45.8494	32	01/11/2022	16:00:00	36.19	Cariranha
150580	2900034483	-14.8933	-45.8494	33	02/11/2022	17:00:00	36.19	Cariranha
150581	2900034483	-14.8933	-45.8494	34	03/11/2022	16:00:00	36.19	Cariranha
150582	2900034483	-14.8933	-45.8494	35	04/11/2022	16:00:00	36.19	Cariranha
150583	2900034483	-14.8933	-45.8494	36	05/11/2022	17:00:00	36.19	Cariranha
150584	2900034483	-14.8933	-45.8494	37	06/11/2022	13:00:00	36.19	Cariranha
150585	2900034483	-14.8933	-45.8494	38	07/11/2022	14:00:00	36.19	Cariranha
150586	2900034483	-14.8933	-45.8494	39	08/11/2022	13:00:00	36.19	Cariranha
150587	2900034483	-14.8933	-45.8494	40	09/11/2022	13:00:00	36.19	Cariranha
150588	2900034483	-14.8933	-45.8494	41	10/11/2022	13:00:00	36.19	Cariranha
150589	2900034483	-14.8933	-45.8494	42	11/11/2022	07:00:00	36.19	Cariranha
150590	2900034483	-14.8933	-45.8494	43	12/11/2022	11:00:00	36.19	Cariranha
150591	2900034483	-14.8933	-45.8494	44	13/11/2022	08:00:00	36.19	Cariranha
150592	2900034483	-14.8933	-45.8494	45	14/11/2022	00:00:00	36.2	Cariranha
150593	2900034483	-14.8933	-45.8494	46	15/11/2022	17:00:00	36.19	Cariranha
150594	2900034483	-14.8933	-45.8494	47	16/11/2022	15:00:00	36.19	Cariranha
150595	2900034483	-14.8933	-45.8494	48	17/11/2022	07:00:00	36.19	Cariranha
150596	2900034483	-14.8933	-45.8494	49	18/11/2022	07:00:00	36.19	Cariranha
150597	2900034483	-14.8933	-45.8494	50	19/11/2022	17:00:00	36.19	Cariranha
150598	2900034483	-14.8933	-45.8494	51	20/11/2022	08:00:00	36.19	Cariranha
150599	2900034483	-14.8933	-45.8494	52	21/11/2022	07:00:00	36.19	Cariranha
150600	2900034483	-14.8933	-45.8494	53	22/11/2022	05:00:00	36.19	Cariranha
150601	2900034483	-14.8933	-45.8494	54	23/11/2022	12:00:00	36.19	Cariranha
150602	2900034483	-14.8933	-45.8494	55	24/11/2022	07:00:00	36.19	Cariranha
150603	2900034483	-14.8933	-45.8494	56	25/11/2022	06:00:00	36.19	Cariranha
150604	2900034483	-14.8933	-45.8494	57	26/11/2022	13:00:00	36.19	Cariranha
150605	2900034483	-14.8933	-45.8494	58	27/11/2022	01:00:00	36.19	Cariranha
150606	2900034483	-14.8933	-45.8494	59	28/11/2022	03:00:00	36.19	Cariranha
150607	2900034483	-14.8933	-45.8494	60	29/11/2022	00:00:00	36.19	Cariranha
150608	2900034483	-14.8933	-45.8494	61	30/11/2022	07:00:00	36.19	Cariranha
150609	2900034483	-14.8933	-45.8494	62	01/12/2022	14:00:00	36.19	Cariranha
150610	2900034483	-14.8933	-45.8494	63	02/12/2022	13:00:00	36.19	Cariranha
150611	2900034483	-14.8933	-45.8494	64	03/12/2022	15:00:00	36.19	Cariranha
150612	2900034483	-14.8933	-45.8494	65	04/12/2022	13:00:00	36.19	Cariranha
150613	2900034483	-14.8933	-45.8494	66	05/12/2022	18:00:00	36.19	Cariranha
150614	2900034483	-14.8933	-45.8494	67	06/12/2022	00:00:00	36.2	Cariranha
150615	2900034483	-14.8933	-45.8494	68	07/12/2022	14:00:00	36.19	Cariranha
150616	2900034483	-14.8933	-45.8494	69	08/12/2022	06:00:00	36.19	Cariranha
150617	2900034483	-14.8933	-45.8494	70	09/12/2022	08:00:00	36.19	Cariranha
150618	2900034483	-14.8933	-45.8494	71	10/12/2022	00:00:00	36.2	Cariranha
150619	2900034483	-14.8933	-45.8494	72	11/12/2022	13:00:00	36.19	Cariranha
150620	2900034483	-14.8933	-45.8494	73	12/12/2022	17:00:00	36.19	Cariranha
150621	2900034483	-14.8933	-45.8494	74	13/12/2022	12:00:00	36.19	Cariranha
150622	2900034483	-14.8933	-45.8494	75	14/12/2022	12:00:00	36.19	Cariranha
150623	2900034483	-14.8933	-45.8494	76	15/12/2022	19:00:00	36.19	Cariranha
150624	2900034483	-14.8933	-45.8494	77	16/12/2022	13:00:00	36.19	Cariranha
150625	2900034483	-14.8933	-45.8494	78	17/12/2022	13:00:00	36.19	Cariranha
150626	2900034483	-14.8933	-45.8494	79	18/12/2022	18:00:00	36.19	Cariranha
150627	2900034483	-14.8933	-45.8494	80	19/12/2022	00:00:00	36.2	Cariranha
150628	2900034483	-14.8933	-45.8494	81	20/12/2022	18:00:00	36.19	Cariranha
150629	2900034483	-14.8933	-45.8494	82	21/12/2022	18:00:00	36.19	Cariranha
150630	2900034483	-14.8933	-45.8494	83	22/12/2022	17:00:00	36.19	Cariranha
150631	2900034483	-14.8933	-45.8494	84	23/12/2022	19:00:00	36.19	Cariranha
150632	2900034483	-14.8933	-45.8494	85	24/12/2022	00:00:00	36.2	Cariranha
150633	2900034483	-14.8933	-45.8494	86	25/12/2022	02:00:00	36.2	Cariranha
150634	2900034483	-14.8933	-45.8494	87	26/12/2022	07:00:00	36.2	Cariranha
150635	2900034483	-14.8933	-45.8494	88	27/12/2022	07:00:00	36.2	Cariranha
150636	2900034483	-14.8933	-45.8494	89	28/12/2022	06:00:00	36.2	Cariranha
150637	2900034483	-14.8933	-45.8494	90	29/12/2022	07:00:00	36.2	Cariranha
150638	2900034483	-14.8933	-45.8494	91	30/12/2022	07:00:00	36.2	Cariranha
150639	2900034483	-14.8933	-45.8494	92	31/12/2022	06:00:00	36.2	Cariranha
150640	2900034483	-14.8933	-45.8494	93	01/01/2023	12:00:00	36.2	Cariranha
150641	2900034483	-14.8933	-45.8494	94	02/01/2023	04:00:00	36.2	Cariranha
150642	2900034483	-14.8933	-45.8494	95	03/01/2023	12:00:00	36.2	Cariranha
150643	2900034483	-14.8933	-45.8494	96	04/01/2023	07:00:00	36.2	Cariranha
150644	2900034483	-14.8933	-45.8494	97	05/01/2023	18:00:00	36.2	Cariranha
150645	2900034483	-14.8933	-45.8494	98	06/01/2023	18:00:00	36.2	Cariranha
150646	2900034483	-14.8933	-45.8494	99	07/01/2023	18:00:00	36.2	Cariranha
150647	2900034483	-14.8933	-45.8494	100	08/01/2023	18:00:00	36.2	Cariranha
150648	2900034483	-14.8933	-45.8494	101	09/01/2023	19:00:00	36.2	Cariranha
150649	2900034483	-14.8933	-45.8494	102	10/01/2023	01:00:00	36.21	Cariranha
150650	2900034483	-14.8933	-45.8494	103	11/01/2023	00:00:00	36.21	Cariranha
150651	2900034483	-14.8933	-45.8494	104	12/01/2023	19:00:00	36.2	Cariranha
150652	2900034483	-14.8933	-45.8494	105	13/01/2023	17:00:00	36.2	Cariranha
150653	2900034483	-14.8933	-45.8494	106	14/01/2023	07:00:00	36.21	Cariranha
150654	2900034483	-14.8933	-45.8494	107	15/01/2023	08:00:00	36.21	Cariranha
150655	2900034483	-14.8933	-45.8494	108	16/01/2023	05:00:00	36.21	Cariranha
150656	2900034483	-14.8933	-45.8494	109	17/01/2023	06:00:00	36.21	Cariranha
150657	2900034483	-14.8933	-45.8494	110	18/01/2023	12:00:00	36.21	Cariranha
150658	2900034483	-14.8933	-45.8494	111	19/01/2023	07:00:00	36.21	Cariranha
150659	2900034483	-14.8933	-45.8494	112	20/01/2023	06:00:00	36.21	Cariranha
150660	2900034483	-14.8933	-45.8494	113	21/01/2023	08:00:00	36.21	Cariranha
150661	2900034483	-14.8933	-45.8494	114	22/01/2023	07:00:00	36.21	Cariranha
150662	2900034483	-14.8933	-45.8494	115	23/01/2023	13:00:00	36.21	Cariranha
150663	2900034483	-14.8933	-45.8494	116	24/01/2023	13:00:00	36.21	Cariranha
150664	2900034483	-14.8933	-45.8494	117	25/01/2023	07:00:00	36.21	Cariranha
150665	2900034483	-14.8933	-45.8494	118	26/01/2023	18:00:00	36.21	Cariranha
150666	2900034483	-14.8933	-45.8494	119	27/01/2023	01:00:00	36.22	Cariranha
150667	2900034483	-14.8933	-45.8494	120	28/01/2023	06:00:00	36.22	Cariranha
150668	2900034483	-14.8933	-45.8494	121	29/01/2023	04:00:00	36.22	Cariranha
150669	2900034483	-14.8933	-45.8494	122	30/01/2023	01:00:00	36.22	Cariranha
150670	2900034483	-14.8933	-45.8494	123	31/01/2023	05:00:00	36.22	Cariranha
150671	2900034483	-14.8933	-45.8494	124	01/02/2023	07:00:00	36.22	Cariranha
150672	2900034483	-14.8933	-45.8494	125	02/02/2023	12:00:00	36.22	Cariranha
150673	2900034483	-14.8933	-45.8494	126	03/02/2023	13:00:00	36.22	Cariranha
150674	2900034483	-14.8933	-45.8494	127	04/02/2023	20:00:00	36.22	Cariranha
150675	2900034483	-14.8933	-45.8494	128	05/02/2023	00:00:00	36.23	Cariranha
150676	2900034483	-14.8933	-45.8494	129	06/02/2023	19:00:00	36.22	Cariranha
150677	2900034483	-14.8933	-45.8494	130	07/02/2023	06:00:00	36.23	Cariranha
150678	2900034483	-14.8933	-45.8494	131	08/02/2023	06:00:00	36.23	Cariranha
150679	2900034483	-14.8933	-45.8494	132	09/02/2023	07:00:00	36.23	Cariranha
150680	2900034483	-14.8933	-45.8494	133	10/02/2023	05:00:00	36.23	Cariranha
150681	2900034483	-14.8933	-45.8494	134	11/02/2023	06:00:00	36.23	Cariranha
150682	2900034483	-14.8933	-45.8494	135	12/02/2023	13:00:00	36.23	Cariranha
150683	2900034483	-14.8933	-45.8494	136	13/02/2023	13:00:00	36.23	Cariranha
150684	2900034483	-14.8933	-45.8494	137	14/02/2023	14:00:00	36.23	Cariranha
150685	2900034483	-14.8933	-45.8494	138	15/02/2023	07:00:00	36.23	Cariranha
150686	2900034483	-14.8933	-45.8494	139	16/02/2023	07:00:00	36.23	Cariranha
150687	2900034483	-14.8933	-45.8494	140	17/02/2023	17:00:00	36.23	Cariranha
150688	2900034483	-14.8933	-45.8494	141	18/02/2023	05:00:00	36.24	Cariranha
150689	2900034483	-14.8933	-45.8494	142	19/02/2023	00:00:00	36.24	Cariranha
150690	2900034483	-14.8933	-45.8494	143	20/02/2023	06:00:00	36.24	Cariranha
150691	2900034483	-14.8933	-45.8494	144	21/02/2023	07:00:00	36.24	Cariranha
150692	2900034483	-14.8933	-45.8494	145	22/02/2023	14:00:00	36.24	Cariranha
150693	2900034483	-14.8933	-45.8494	146	23/02/2023	14:00:00	36.24	Cariranha
150694	2900034483	-14.8933	-45.8494	147	24/02/2023	07:00:00	36.24	Cariranha
150695	2900034483	-14.8933	-45.8494	148	25/02/2023	19:00:00	36.24	Cariranha
150696	2900034483	-14.8933	-45.8494	149	26/02/2023	19:00:00	36.24	Cariranha
150697	2900034483	-14.8933	-45.8494	150	27/02/2023	05:00:00	36.25	Cariranha
150698	2900034483	-14.8933	-45.8494	151	28/02/2023	05:00:00	36.25	Cariranha
150699	2900034483	-14.8933	-45.8494	152	01/03/2023	05:00:00	36.25	Cariranha
150700	2900034483	-14.8933	-45.8494	153	02/03/2023	05:00:00	36.25	Cariranha
150701	2900034483	-14.8933	-45.8494	154	03/03/2023	06:00:00	36.25	Cariranha
150702	2900034483	-14.8933	-45.8494	155	04/03/2023	05:00:00	36.25	Cariranha
150703	2900034483	-14.8933	-45.8494	156	05/03/2023	05:00:00	36.25	Cariranha
150704	2900034483	-14.8933	-45.8494	157	06/03/2023	06:00:00	36.25	Cariranha
150705	2900034483	-14.8933	-45.8494	158	07/03/2023	17:00:00	36.25	Cariranha
150706	2900034483	-14.8933	-45.8494	159	08/03/2023	18:00:00	36.25	Cariranha
150707	2900034483	-14.8933	-45.8494	160	09/03/2023	01:00:00	36.26	Cariranha
150708	2900034483	-14.8933	-45.8494	161	10/03/2023	04:00:00	36.26	Cariranha
150709	2900034483	-14.8933	-45.8494	162	11/03/2023	06:00:00	36.26	Cariranha
150710	2900034483	-14.8933	-45.8494	163	12/03/2023	06:00:00	36.26	Cariranha
150711	2900034483	-14.8933	-45.8494	164	13/03/2023	11:00:00	36.26	Cariranha
150712	2900034483	-14.8933	-45.8494	165	14/03/2023	11:00:00	36.26	Cariranha
150713	2900034483	-14.8933	-45.8494	166	15/03/2023	07:00:00	36.26	Cariranha
150714	2900034483	-14.8933	-45.8494	167	16/03/2023	16:00:00	36.26	Cariranha
150715	2900034483	-14.8933	-45.8494	168	17/03/2023	17:00:00	36.26	Cariranha
150716	2900034483	-14.8933	-45.8494	169	18/03/2023	06:00:00	36.27	Cariranha
150717	2900034483	-14.8933	-45.8494	170	19/03/2023	06:00:00	36.27	Cariranha
150718	2900034483	-14.8933	-45.8494	171	20/03/2023	11:00:00	36.27	Cariranha
150719	2900034483	-14.8933	-45.8494	172	21/03/2023	12:00:00	36.27	Cariranha
150720	2900034483	-14.8933	-45.8494	173	22/03/2023	17:00:00	36.27	Cariranha
150721	2900034483	-14.8933	-45.8494	174	23/03/2023	19:00:00	36.27	Cariranha
150722	2900034483	-14.8933	-45.8494	175	24/03/2023	19:00:00	36.27	Cariranha
150723	2900034483	-14.8933	-45.8494	176	25/03/2023	00:00:00	36.28	Cariranha
150724	2900034483	-14.8933	-45.8494	177	26/03/2023	05:00:00	36.28	Cariranha
150725	2900034483	-14.8933	-45.8494	178	27/03/2023	05:00:00	36.28	Cariranha
150726	2900034483	-14.8933	-45.8494	179	28/03/2023	06:00:00	36.28	Cariranha
150727	2900034483	-14.8933	-45.8494	180	29/03/2023	12:00:00	36.28	Cariranha
150728	2900034483	-14.8933	-45.8494	181	30/03/2023	20:00:00	36.28	Cariranha
150729	2900034483	-14.8933	-45.8494	182	31/03/2023	18:00:00	36.28	Cariranha
150730	2900034483	-14.8933	-45.8494	183	01/04/2023	17:00:00	36.28	Cariranha
150731	2900034483	-14.8933	-45.8494	184	02/04/2023	06:00:00	36.29	Cariranha
150732	2900034483	-14.8933	-45.8494	185	03/04/2023	06:00:00	36.29	Cariranha
150733	2900034483	-14.8933	-45.8494	186	04/04/2023	11:00:00	36.29	Cariranha
150734	2900034483	-14.8933	-45.8494	187	05/04/2023	07:00:00	36.29	Cariranha
150735	2900034483	-14.8933	-45.8494	188	06/04/2023	11:00:00	36.29	Cariranha
150736	2900034483	-14.8933	-45.8494	189	07/04/2023	18:00:00	36.29	Cariranha
150737	2900034483	-14.8933	-45.8494	190	08/04/2023	18:00:00	36.29	Cariranha
150738	2900034483	-14.8933	-45.8494	191	09/04/2023	06:00:00	36.3	Cariranha
150739	2900034483	-14.8933	-45.8494	192	10/04/2023	12:00:00	36.3	Cariranha
150740	2900034483	-14.8933	-45.8494	193	11/04/2023	06:00:00	36.3	Cariranha
150741	2900034483	-14.8933	-45.8494	194	12/04/2023	06:00:00	36.3	Cariranha
150742	2900034483	-14.8933	-45.8494	195	13/04/2023	06:00:00	36.3	Cariranha
150743	2900034483	-14.8933	-45.8494	196	14/04/2023	17:00:00	36.3	Cariranha
150744	2900034483	-14.8933	-45.8494	197	15/04/2023	04:00:00	36.31	Cariranha
150745	2900034483	-14.8933	-45.8494	198	16/04/2023	04:00:00	36.31	Cariranha
150746	2900034483	-14.8933	-45.8494	199	17/04/2023	19:00:00	36.3	Cariranha
150747	2900034483	-14.8933	-45.8494	200	18/04/2023	04:00:00	36.31	Cariranha
150748	2900034483	-14.8933	-45.8494	201	19/04/2023	17:00:00	36.31	Cariranha
150749	2900034483	-14.8933	-45.8494	202	20/04/2023	18:00:00	36.31	Cariranha
150750	2900034483	-14.8933	-45.8494	203	21/04/2023	07:00:00	36.32	Cariranha
150751	2900034483	-14.8933	-45.8494	204	22/04/2023	12:00:00	36.32	Cariranha
150752	2900034483	-14.8933	-45.8494	205	23/04/2023	17:00:00	36.32	Cariranha
150753	2900034483	-14.8933	-45.8494	206	24/04/2023	01:00:00	36.33	Cariranha
150754	2900034483	-14.8933	-45.8494	207	25/04/2023	02:00:00	36.33	Cariranha
150755	2900034483	-14.8933	-45.8494	208	26/04/2023	05:00:00	36.33	Cariranha
150756	2900034483	-14.8933	-45.8494	209	27/04/2023	06:00:00	36.33	Cariranha
150757	2900034483	-14.8933	-45.8494	210	28/04/2023	07:00:00	36.33	Cariranha
150758	2900034483	-14.8933	-45.8494	211	29/04/2023	17:00:00	36.33	Cariranha
150759	2900034483	-14.8933	-45.8494	212	30/04/2023	00:00:00	36.34	Cariranha
150760	2900034483	-14.8933	-45.8494	213	01/05/2023	01:00:00	36.34	Cariranha
150761	2900034483	-14.8933	-45.8494	214	02/05/2023	00:00:00	36.34	Cariranha
150762	2900034483	-14.8933	-45.8494	215	03/05/2023	06:00:00	36.34	Cariranha
150763	2900034483	-14.8933	-45.8494	216	04/05/2023	13:00:00	36.34	Cariranha
150764	2900034483	-14.8933	-45.8494	217	05/05/2023	18:00:00	36.34	Cariranha
150765	2900034483	-14.8933	-45.8494	218	06/05/2023	19:00:00	36.34	Cariranha
150766	2900034483	-14.8933	-45.8494	219	07/05/2023	00:00:00	36.35	Cariranha
150767	2900034483	-14.8933	-45.8494	220	08/05/2023	06:00:00	36.35	Cariranha
150768	2900034483	-14.8933	-45.8494	221	09/05/2023	05:00:00	36.35	Cariranha
150769	2900034483	-14.8933	-45.8494	222	10/05/2023	07:00:00	36.35	Cariranha
150770	2900034483	-14.8933	-45.8494	223	11/05/2023	07:00:00	36.35	Cariranha
150771	2900034483	-14.8933	-45.8494	224	12/05/2023	16:00:00	36.35	Cariranha
150772	2900034483	-14.8933	-45.8494	225	13/05/2023	18:00:00	36.35	Cariranha
150773	2900034483	-14.8933	-45.8494	226	14/05/2023	06:00:00	36.36	Cariranha
150774	2900034483	-14.8933	-45.8494	227	15/05/2023	05:00:00	36.36	Cariranha
150775	2900034483	-14.8933	-45.8494	228	16/05/2023	05:00:00	36.36	Cariranha
150776	2900034483	-14.8933	-45.8494	229	17/05/2023	07:00:00	36.36	Cariranha
150777	2900034483	-14.8933	-45.8494	230	18/05/2023	17:00:00	36.36	Cariranha
150778	2900034483	-14.8933	-45.8494	231	19/05/2023	18:00:00	36.36	Cariranha
150779	2900034483	-14.8933	-45.8494	232	20/05/2023	19:00:00	36.36	Cariranha
150780	2900034483	-14.8933	-45.8494	233	21/05/2023	00:00:00	36.37	Cariranha
150781	2900034483	-14.8933	-45.8494	234	22/05/2023	06:00:00	36.37	Cariranha
150782	2900034483	-14.8933	-45.8494	235	23/05/2023	11:00:00	36.37	Cariranha
150783	2900034483	-14.8933	-45.8494	236	24/05/2023	12:00:00	36.37	Cariranha
150784	2900034483	-14.8933	-45.8494	237	25/05/2023	00:00:00	36.38	Cariranha
150785	2900034483	-14.8933	-45.8494	238	26/05/2023	05:00:00	36.38	Cariranha
150786	2900034483	-14.8933	-45.8494	239	27/05/2023	07:00:00	36.38	Cariranha
150787	2900034483	-14.8933	-45.8494	240	28/05/2023	05:00:00	36.38	Cariranha
150788	2900034483	-14.8933	-45.8494	241	29/05/2023	07:00:00	36.38	Cariranha
150789	2900034483	-14.8933	-45.8494	242	30/05/2023	17:00:00	36.38	Cariranha
150790	2900034483	-14.8933	-45.8494	243	31/05/2023	00:00:00	36.39	Cariranha
150791	2900034483	-14.8933	-45.8494	244	01/06/2023	05:00:00	36.39	Cariranha
150792	2900034483	-14.8933	-45.8494	245	02/06/2023	05:00:00	36.39	Cariranha
150793	2900034483	-14.8933	-45.8494	246	03/06/2023	07:00:00	36.39	Cariranha
150794	2900034483	-14.8933	-45.8494	247	04/06/2023	16:00:00	36.39	Cariranha
150795	2900034483	-14.8933	-45.8494	248	05/06/2023	11:00:00	36.39	Cariranha
150796	2900034483	-14.8933	-45.8494	249	06/06/2023	16:00:00	36.39	Cariranha
150797	2900034483	-14.8933	-45.8494	250	07/06/2023	06:00:00	36.4	Cariranha
150798	2900034483	-14.8933	-45.8494	251	08/06/2023	05:00:00	36.4	Cariranha
150799	2900034483	-14.8933	-45.8494	252	09/06/2023	05:00:00	36.4	Cariranha
150800	2900034483	-14.8933	-45.8494	253	10/06/2023	05:00:00	36.4	Cariranha
150801	2900034483	-14.8933	-45.8494	254	11/06/2023	06:00:00	36.4	Cariranha
150802	2900034483	-14.8933	-45.8494	255	12/06/2023	11:00:00	36.4	Cariranha
150803	2900034483	-14.8933	-45.8494	256	13/06/2023	17:00:00	36.4	Cariranha
150804	2900034483	-14.8933	-45.8494	257	14/06/2023	17:00:00	36.4	Cariranha
150805	2900034483	-14.8933	-45.8494	258	15/06/2023	05:00:00	36.41	Cariranha
150806	2900034483	-14.8933	-45.8494	259	16/06/2023	06:00:00	36.41	Cariranha
150807	2900034483	-14.8933	-45.8494	260	17/06/2023	11:00:00	36.41	Cariranha
150808	2900034483	-14.8933	-45.8494	261	18/06/2023	12:00:00	36.41	Cariranha
150809	2900034483	-14.8933	-45.8494	262	19/06/2023	17:00:00	36.41	Cariranha
150810	2900034483	-14.8933	-45.8494	263	20/06/2023	04:00:00	36.42	Cariranha
150811	2900034483	-14.8933	-45.8494	264	21/06/2023	01:00:00	36.42	Cariranha
150812	2900034483	-14.8933	-45.8494	265	22/06/2023	03:00:00	36.42	Cariranha
150813	2900034483	-14.8933	-45.8494	266	23/06/2023	06:00:00	36.42	Cariranha
150814	2900034483	-14.8933	-45.8494	267	24/06/2023	07:00:00	36.42	Cariranha
150815	2900034483	-14.8933	-45.8494	268	25/06/2023	16:00:00	36.42	Cariranha
150816	2900034483	-14.8933	-45.8494	269	26/06/2023	16:00:00	36.42	Cariranha
150817	2900034483	-14.8933	-45.8494	270	27/06/2023	19:00:00	36.42	Cariranha
150818	2900034483	-14.8933	-45.8494	271	28/06/2023	05:00:00	36.43	Cariranha
150819	2900034483	-14.8933	-45.8494	272	29/06/2023	05:00:00	36.43	Cariranha
150820	2900034483	-14.8933	-45.8494	273	30/06/2023	06:00:00	36.43	Cariranha
150821	2900034483	-14.8933	-45.8494	274	01/07/2023	06:00:00	36.43	Cariranha
150822	2900034483	-14.8933	-45.8494	275	02/07/2023	06:00:00	36.43	Cariranha
150823	2900034483	-14.8933	-45.8494	276	03/07/2023	17:00:00	36.43	Cariranha
150824	2900034483	-14.8933	-45.8494	277	04/07/2023	01:00:00	36.44	Cariranha
150825	2900034483	-14.8933	-45.8494	278	05/07/2023	04:00:00	36.44	Cariranha
150826	2900034483	-14.8933	-45.8494	279	06/07/2023	01:00:00	36.44	Cariranha
150827	2900034483	-14.8933	-45.8494	280	07/07/2023	05:00:00	36.44	Cariranha
150828	2900034483	-14.8933	-45.8494	281	08/07/2023	07:00:00	36.44	Cariranha
150829	2900034483	-14.8933	-45.8494	282	09/07/2023	16:00:00	36.44	Cariranha
150830	2900034483	-14.8933	-45.8494	283	10/07/2023	18:00:00	36.44	Cariranha
150831	2900034483	-14.8933	-45.8494	284	11/07/2023	19:00:00	36.44	Cariranha
150832	2900034483	-14.8933	-45.8494	285	12/07/2023	17:00:00	36.44	Cariranha
150833	2900034483	-14.8933	-45.8494	286	13/07/2023	05:00:00	36.45	Cariranha
150834	2900034483	-14.8933	-45.8494	287	14/07/2023	11:00:00	36.45	Cariranha
150835	2900034483	-14.8933	-45.8494	288	15/07/2023	13:00:00	36.45	Cariranha
150836	2900034483	-14.8933	-45.8494	289	16/07/2023	04:00:00	36.46	Cariranha
150837	2900034483	-14.8933	-45.8494	290	17/07/2023	06:00:00	36.46	Cariranha
150838	2900034483	-14.8933	-45.8494	291	18/07/2023	13:00:00	36.46	Cariranha
150839	2900034483	-14.8933	-45.8494	292	19/07/2023	01:00:00	36.47	Cariranha
150840	2900034787	-14.5836	-45.5425	1	01/10/2022	20:00:00	77.44	Cariranha
150841	2900034787	-14.5836	-45.5425	2	02/10/2022	03:00:00	77.45	Cariranha
150842	2900034787	-14.5836	-45.5425	3	03/10/2022	02:00:00	77.45	Cariranha
150843	2900034787	-14.5836	-45.5425	4	04/10/2022	05:00:00	77.43	Cariranha
150844	2900034787	-14.5836	-45.5425	5	05/10/2022	04:00:00	77.43	Cariranha
150845	2900034787	-14.5836	-45.5425	6	06/10/2022	01:00:00	77.43	Cariranha
150846	2900034787	-14.5836	-45.5425	7	07/10/2022	19:00:00	77.42	Cariranha
150847	2900034787	-14.5836	-45.5425	8	08/10/2022	05:00:00	77.41	Cariranha
150848	2900034787	-14.5836	-45.5425	9	09/10/2022	01:00:00	77.42	Cariranha
150849	2900034787	-14.5836	-45.5425	10	10/10/2022	02:00:00	77.42	Cariranha
150850	2900034787	-14.5836	-45.5425	11	11/10/2022	01:00:00	77.41	Cariranha
150851	2900034787	-14.5836	-45.5425	12	12/10/2022	22:00:00	77.38	Cariranha
150852	2900034787	-14.5836	-45.5425	13	13/10/2022	00:00:00	77.39	Cariranha
150853	2900034787	-14.5836	-45.5425	14	14/10/2022	02:00:00	77.38	Cariranha
150854	2900034787	-14.5836	-45.5425	15	15/10/2022	01:00:00	77.38	Cariranha
150855	2900034787	-14.5836	-45.5425	16	16/10/2022	22:00:00	77.36	Cariranha
150856	2900034787	-14.5836	-45.5425	17	17/10/2022	04:00:00	77.36	Cariranha
150857	2900034787	-14.5836	-45.5425	18	18/10/2022	04:00:00	77.36	Cariranha
150858	2900034787	-14.5836	-45.5425	19	19/10/2022	02:00:00	77.36	Cariranha
150859	2900034787	-14.5836	-45.5425	20	20/10/2022	02:00:00	77.34	Cariranha
150860	2900034787	-14.5836	-45.5425	21	21/10/2022	06:00:00	77.33	Cariranha
150861	2900034787	-14.5836	-45.5425	22	22/10/2022	03:00:00	77.34	Cariranha
150862	2900034787	-14.5836	-45.5425	23	23/10/2022	20:00:00	77.33	Cariranha
150863	2900034787	-14.5836	-45.5425	24	24/10/2022	06:00:00	77.32	Cariranha
150864	2900034787	-14.5836	-45.5425	25	25/10/2022	03:00:00	77.31	Cariranha
150865	2900034787	-14.5836	-45.5425	26	26/10/2022	01:00:00	77.31	Cariranha
150866	2900034787	-14.5836	-45.5425	27	27/10/2022	02:00:00	77.31	Cariranha
150867	2900034787	-14.5836	-45.5425	28	28/10/2022	03:00:00	77.3	Cariranha
150868	2900034787	-14.5836	-45.5425	29	29/10/2022	19:00:00	77.29	Cariranha
150869	2900034787	-14.5836	-45.5425	30	30/10/2022	06:00:00	77.28	Cariranha
150870	2900034787	-14.5836	-45.5425	31	31/10/2022	20:00:00	77.28	Cariranha
150871	2900034787	-14.5836	-45.5425	32	01/11/2022	02:00:00	77.29	Cariranha
150872	2900034787	-14.5836	-45.5425	33	02/11/2022	20:00:00	77.27	Cariranha
150873	2900034787	-14.5836	-45.5425	34	03/11/2022	13:00:00	77.26	Cariranha
150874	2900034787	-14.5836	-45.5425	35	04/11/2022	07:00:00	77.26	Cariranha
150875	2900034787	-14.5836	-45.5425	36	05/11/2022	06:00:00	77.25	Cariranha
150876	2900034787	-14.5836	-45.5425	37	06/11/2022	01:00:00	77.25	Cariranha
150877	2900034787	-14.5836	-45.5425	38	07/11/2022	06:00:00	77.24	Cariranha
150878	2900034787	-14.5836	-45.5425	39	08/11/2022	21:00:00	77.23	Cariranha
150879	2900034787	-14.5836	-45.5425	40	09/11/2022	05:00:00	77.24	Cariranha
150880	2900034787	-14.5836	-45.5425	41	10/11/2022	21:00:00	77.22	Cariranha
150881	2900034787	-14.5836	-45.5425	42	11/11/2022	21:00:00	77.21	Cariranha
150882	2900034787	-14.5836	-45.5425	43	12/11/2022	21:00:00	77.21	Cariranha
150883	2900034787	-14.5836	-45.5425	44	13/11/2022	06:00:00	77.2	Cariranha
150884	2900034787	-14.5836	-45.5425	45	14/11/2022	00:00:00	77.21	Cariranha
150885	2900034787	-14.5836	-45.5425	46	15/11/2022	14:00:00	77.19	Cariranha
150886	2900034787	-14.5836	-45.5425	47	16/11/2022	07:00:00	77.19	Cariranha
150887	2900034787	-14.5836	-45.5425	48	17/11/2022	03:00:00	77.18	Cariranha
150888	2900034787	-14.5836	-45.5425	49	18/11/2022	14:00:00	77.17	Cariranha
150889	2900034787	-14.5836	-45.5425	50	19/11/2022	03:00:00	77.18	Cariranha
150890	2900034787	-14.5836	-45.5425	51	20/11/2022	14:00:00	77.16	Cariranha
150891	2900034787	-14.5836	-45.5425	52	21/11/2022	21:00:00	77.15	Cariranha
150892	2900034787	-14.5836	-45.5425	53	22/11/2022	00:00:00	77.16	Cariranha
150893	2900034787	-14.5836	-45.5425	54	23/11/2022	19:00:00	77.14	Cariranha
150894	2900034787	-14.5836	-45.5425	55	24/11/2022	02:00:00	77.14	Cariranha
150895	2900034787	-14.5836	-45.5425	56	25/11/2022	15:00:00	77.13	Cariranha
150896	2900034787	-14.5836	-45.5425	57	26/11/2022	14:00:00	77.13	Cariranha
150897	2900034787	-14.5836	-45.5425	58	27/11/2022	05:00:00	77.12	Cariranha
150898	2900034787	-14.5836	-45.5425	59	28/11/2022	13:00:00	77.11	Cariranha
150899	2900034787	-14.5836	-45.5425	60	29/11/2022	01:00:00	77.11	Cariranha
150900	2900034787	-14.5836	-45.5425	61	30/11/2022	03:00:00	77.11	Cariranha
150901	2900034787	-14.5836	-45.5425	62	01/12/2022	08:00:00	77.11	Cariranha
150902	2900034787	-14.5836	-45.5425	63	02/12/2022	06:00:00	77.1	Cariranha
150903	2900034787	-14.5836	-45.5425	64	03/12/2022	22:00:00	77.09	Cariranha
150904	2900034787	-14.5836	-45.5425	65	04/12/2022	07:00:00	77.08	Cariranha
150905	2900034787	-14.5836	-45.5425	66	05/12/2022	14:00:00	77.08	Cariranha
150906	2900034787	-14.5836	-45.5425	67	06/12/2022	22:00:00	77.08	Cariranha
150907	2900034787	-14.5836	-45.5425	68	07/12/2022	21:00:00	77.06	Cariranha
150908	2900034787	-14.5836	-45.5425	69	08/12/2022	00:00:00	77.06	Cariranha
150909	2900034787	-14.5836	-45.5425	70	09/12/2022	00:00:00	77.06	Cariranha
150910	2900034787	-14.5836	-45.5425	71	10/12/2022	06:00:00	77.06	Cariranha
150911	2900034787	-14.5836	-45.5425	72	11/12/2022	04:00:00	77.05	Cariranha
150912	2900034787	-14.5836	-45.5425	73	12/12/2022	03:00:00	77.04	Cariranha
150913	2900034787	-14.5836	-45.5425	74	13/12/2022	06:00:00	77.03	Cariranha
150914	2900034787	-14.5836	-45.5425	75	14/12/2022	05:00:00	77.03	Cariranha
150915	2900034787	-14.5836	-45.5425	76	15/12/2022	05:00:00	77.03	Cariranha
150916	2900034787	-14.5836	-45.5425	77	16/12/2022	08:00:00	77.01	Cariranha
150917	2900034787	-14.5836	-45.5425	78	17/12/2022	07:00:00	77.01	Cariranha
150918	2900034787	-14.5836	-45.5425	79	18/12/2022	03:00:00	77.02	Cariranha
150919	2900034787	-14.5836	-45.5425	80	19/12/2022	22:00:00	77	Cariranha
150920	2900034787	-14.5836	-45.5425	81	20/12/2022	20:00:00	76.99	Cariranha
150921	2900034787	-14.5836	-45.5425	82	21/12/2022	20:00:00	76.98	Cariranha
150922	2900034787	-14.5836	-45.5425	83	22/12/2022	09:00:00	76.98	Cariranha
150923	2900034787	-14.5836	-45.5425	84	23/12/2022	14:00:00	76.98	Cariranha
150924	2900034787	-14.5836	-45.5425	85	24/12/2022	21:00:00	76.97	Cariranha
150925	2900034787	-14.5836	-45.5425	86	25/12/2022	09:00:00	76.97	Cariranha
150926	2900034787	-14.5836	-45.5425	87	26/12/2022	05:00:00	76.97	Cariranha
150927	2900034787	-14.5836	-45.5425	88	27/12/2022	04:00:00	76.96	Cariranha
150928	2900034787	-14.5836	-45.5425	89	28/12/2022	20:00:00	76.95	Cariranha
150929	2900034787	-14.5836	-45.5425	90	29/12/2022	06:00:00	76.95	Cariranha
150930	2900034787	-14.5836	-45.5425	91	30/12/2022	07:00:00	76.94	Cariranha
150931	2900034787	-14.5836	-45.5425	92	31/12/2022	06:00:00	76.94	Cariranha
150932	2900034787	-14.5836	-45.5425	93	01/01/2023	07:00:00	76.93	Cariranha
150933	2900034787	-14.5836	-45.5425	94	02/01/2023	14:00:00	76.92	Cariranha
150934	2900034787	-14.5836	-45.5425	95	03/01/2023	20:00:00	76.92	Cariranha
150935	2900034787	-14.5836	-45.5425	96	04/01/2023	01:00:00	76.93	Cariranha
150936	2900034787	-14.5836	-45.5425	97	05/01/2023	00:00:00	76.92	Cariranha
150937	2900034787	-14.5836	-45.5425	98	06/01/2023	21:00:00	76.91	Cariranha
150938	2900034787	-14.5836	-45.5425	99	07/01/2023	08:00:00	76.91	Cariranha
150939	2900034787	-14.5836	-45.5425	100	08/01/2023	08:00:00	76.9	Cariranha
150940	2900034787	-14.5836	-45.5425	101	09/01/2023	03:00:00	76.9	Cariranha
150941	2900034787	-14.5836	-45.5425	102	10/01/2023	14:00:00	76.89	Cariranha
150942	2900034787	-14.5836	-45.5425	103	11/01/2023	04:00:00	76.89	Cariranha
150943	2900034787	-14.5836	-45.5425	104	12/01/2023	14:00:00	76.87	Cariranha
150944	2900034787	-14.5836	-45.5425	105	13/01/2023	01:00:00	76.88	Cariranha
150945	2900034787	-14.5836	-45.5425	106	14/01/2023	22:00:00	76.87	Cariranha
150946	2900034787	-14.5836	-45.5425	107	15/01/2023	05:00:00	76.87	Cariranha
150947	2900034787	-14.5836	-45.5425	108	16/01/2023	05:00:00	76.86	Cariranha
150948	2900034787	-14.5836	-45.5425	109	17/01/2023	05:00:00	76.86	Cariranha
150949	2900034787	-14.5836	-45.5425	110	18/01/2023	03:00:00	76.86	Cariranha
150950	2900034787	-14.5836	-45.5425	111	19/01/2023	07:00:00	76.85	Cariranha
150951	2900034787	-14.5836	-45.5425	112	20/01/2023	21:00:00	76.84	Cariranha
150952	2900034787	-14.5836	-45.5425	113	21/01/2023	03:00:00	76.84	Cariranha
150953	2900034787	-14.5836	-45.5425	114	22/01/2023	08:00:00	76.83	Cariranha
150954	2900034787	-14.5836	-45.5425	115	23/01/2023	05:00:00	76.83	Cariranha
150955	2900034787	-14.5836	-45.5425	116	24/01/2023	08:00:00	76.82	Cariranha
150956	2900034787	-14.5836	-45.5425	117	25/01/2023	03:00:00	76.82	Cariranha
150957	2900034787	-14.5836	-45.5425	118	26/01/2023	00:00:00	76.83	Cariranha
150958	2900034787	-14.5836	-45.5425	119	08/02/2023	16:00:00	76.81	Cariranha
150959	2900034787	-14.5836	-45.5425	120	09/02/2023	02:00:00	76.83	Cariranha
150960	2900034787	-14.5836	-45.5425	121	10/02/2023	02:00:00	76.82	Cariranha
150961	2900034787	-14.5836	-45.5425	122	11/02/2023	01:00:00	76.82	Cariranha
150962	2900034787	-14.5836	-45.5425	123	12/02/2023	02:00:00	76.81	Cariranha
150963	2900034787	-14.5836	-45.5425	124	13/02/2023	04:00:00	76.8	Cariranha
150964	2900034787	-14.5836	-45.5425	125	14/02/2023	03:00:00	76.8	Cariranha
150965	2900034787	-14.5836	-45.5425	126	15/02/2023	01:00:00	76.8	Cariranha
150966	2900034787	-14.5836	-45.5425	127	16/02/2023	02:00:00	76.79	Cariranha
150967	2900034787	-14.5836	-45.5425	128	17/02/2023	14:00:00	76.79	Cariranha
150968	2900034787	-14.5836	-45.5425	129	18/02/2023	14:00:00	76.79	Cariranha
150969	2900034787	-14.5836	-45.5425	130	19/02/2023	08:00:00	76.78	Cariranha
150970	2900034787	-14.5836	-45.5425	131	20/02/2023	07:00:00	76.78	Cariranha
150971	2900034787	-14.5836	-45.5425	132	21/02/2023	04:00:00	76.78	Cariranha
150972	2900034787	-14.5836	-45.5425	133	22/02/2023	04:00:00	76.78	Cariranha
150973	2900034787	-14.5836	-45.5425	134	23/02/2023	04:00:00	76.77	Cariranha
150974	2900034787	-14.5836	-45.5425	135	24/02/2023	05:00:00	76.76	Cariranha
150975	2900034787	-14.5836	-45.5425	136	25/02/2023	04:00:00	76.76	Cariranha
150976	2900034787	-14.5836	-45.5425	137	26/02/2023	05:00:00	76.76	Cariranha
150977	2900034787	-14.5836	-45.5425	138	27/02/2023	05:00:00	76.75	Cariranha
150978	2900034787	-14.5836	-45.5425	139	28/02/2023	05:00:00	76.75	Cariranha
150979	2900034787	-14.5836	-45.5425	140	01/03/2023	05:00:00	76.74	Cariranha
150980	2900034787	-14.5836	-45.5425	141	02/03/2023	02:00:00	76.74	Cariranha
150981	2900034787	-14.5836	-45.5425	142	03/03/2023	13:00:00	76.73	Cariranha
150982	2900034787	-14.5836	-45.5425	143	04/03/2023	06:00:00	76.73	Cariranha
150983	2900034787	-14.5836	-45.5425	144	05/03/2023	06:00:00	76.72	Cariranha
150984	2900034787	-14.5836	-45.5425	145	06/03/2023	06:00:00	76.72	Cariranha
150985	2900034787	-14.5836	-45.5425	146	07/03/2023	00:00:00	76.73	Cariranha
150986	2900034787	-14.5836	-45.5425	147	08/03/2023	05:00:00	76.72	Cariranha
150987	2900034787	-14.5836	-45.5425	148	09/03/2023	00:00:00	76.72	Cariranha
150988	2900034787	-14.5836	-45.5425	149	10/03/2023	01:00:00	76.71	Cariranha
150989	2900034787	-14.5836	-45.5425	150	11/03/2023	05:00:00	76.7	Cariranha
150990	2900034787	-14.5836	-45.5425	151	12/03/2023	13:00:00	76.7	Cariranha
150991	2900034787	-14.5836	-45.5425	152	13/03/2023	06:00:00	76.7	Cariranha
150992	2900034787	-14.5836	-45.5425	153	14/03/2023	13:00:00	76.69	Cariranha
150993	2900034787	-14.5836	-45.5425	154	15/03/2023	07:00:00	76.69	Cariranha
150994	2900034787	-14.5836	-45.5425	155	16/03/2023	00:00:00	76.69	Cariranha
150995	2900034787	-14.5836	-45.5425	156	17/03/2023	04:00:00	76.68	Cariranha
150996	2900034787	-14.5836	-45.5425	157	18/03/2023	03:00:00	76.69	Cariranha
150997	2900034787	-14.5836	-45.5425	158	19/03/2023	20:00:00	76.67	Cariranha
150998	2900034787	-14.5836	-45.5425	159	20/03/2023	13:00:00	76.67	Cariranha
150999	2900034787	-14.5836	-45.5425	160	21/03/2023	07:00:00	76.67	Cariranha
151000	2900034787	-14.5836	-45.5425	161	22/03/2023	04:00:00	76.67	Cariranha
151001	2900034787	-14.5836	-45.5425	162	23/03/2023	22:00:00	76.66	Cariranha
151002	2900034787	-14.5836	-45.5425	163	24/03/2023	01:00:00	76.66	Cariranha
151003	2900034787	-14.5836	-45.5425	164	25/03/2023	01:00:00	76.66	Cariranha
151004	2900034787	-14.5836	-45.5425	165	26/03/2023	05:00:00	76.65	Cariranha
151005	2900034787	-14.5836	-45.5425	166	27/03/2023	02:00:00	76.65	Cariranha
151006	2900034787	-14.5836	-45.5425	167	28/03/2023	03:00:00	76.65	Cariranha
151007	2900034787	-14.5836	-45.5425	168	29/03/2023	00:00:00	76.65	Cariranha
151008	2900034787	-14.5836	-45.5425	169	30/03/2023	01:00:00	76.64	Cariranha
151009	2900034787	-14.5836	-45.5425	170	31/03/2023	05:00:00	76.63	Cariranha
151010	2900034787	-14.5836	-45.5425	171	01/04/2023	03:00:00	76.63	Cariranha
151011	2900034787	-14.5836	-45.5425	172	02/04/2023	04:00:00	76.63	Cariranha
151012	2900034787	-14.5836	-45.5425	173	03/04/2023	13:00:00	76.63	Cariranha
151013	2900034787	-14.5836	-45.5425	174	04/04/2023	07:00:00	76.62	Cariranha
151014	2900034787	-14.5836	-45.5425	175	05/04/2023	03:00:00	76.62	Cariranha
151015	2900034787	-14.5836	-45.5425	176	06/04/2023	03:00:00	76.62	Cariranha
151016	2900034787	-14.5836	-45.5425	177	07/04/2023	04:00:00	76.62	Cariranha
151017	2900034787	-14.5836	-45.5425	178	08/04/2023	20:00:00	76.61	Cariranha
151018	2900034787	-14.5836	-45.5425	179	09/04/2023	21:00:00	76.61	Cariranha
151019	2900034787	-14.5836	-45.5425	180	10/04/2023	19:00:00	76.61	Cariranha
151020	2900034787	-14.5836	-45.5425	181	11/04/2023	07:00:00	76.6	Cariranha
151021	2900034787	-14.5836	-45.5425	182	12/04/2023	00:00:00	76.6	Cariranha
151022	2900034787	-14.5836	-45.5425	183	13/04/2023	04:00:00	76.59	Cariranha
151023	2900034787	-14.5836	-45.5425	184	14/04/2023	14:00:00	76.59	Cariranha
151024	2900034787	-14.5836	-45.5425	185	15/04/2023	13:00:00	76.59	Cariranha
151025	2900034787	-14.5836	-45.5425	186	16/04/2023	00:00:00	76.59	Cariranha
151026	2900034787	-14.5836	-45.5425	187	17/04/2023	00:00:00	76.58	Cariranha
151027	2900034787	-14.5836	-45.5425	188	18/04/2023	14:00:00	76.57	Cariranha
151028	2900034787	-14.5836	-45.5425	189	19/04/2023	00:00:00	76.59	Cariranha
151029	2900034787	-14.5836	-45.5425	190	20/04/2023	20:00:00	76.58	Cariranha
151030	2900034787	-14.5836	-45.5425	191	21/04/2023	18:00:00	76.57	Cariranha
151031	2900034787	-14.5836	-45.5425	192	22/04/2023	21:00:00	76.57	Cariranha
151032	2900034787	-14.5836	-45.5425	193	23/04/2023	05:00:00	76.57	Cariranha
151033	2900034787	-14.5836	-45.5425	194	24/04/2023	00:00:00	76.58	Cariranha
151034	2900034787	-14.5836	-45.5425	195	25/04/2023	00:00:00	76.57	Cariranha
151035	2900034787	-14.5836	-45.5425	196	26/04/2023	02:00:00	76.56	Cariranha
151036	2900034787	-14.5836	-45.5425	197	27/04/2023	03:00:00	76.56	Cariranha
151037	2900034787	-14.5836	-45.5425	198	28/04/2023	03:00:00	76.56	Cariranha
151038	2900034787	-14.5836	-45.5425	199	29/04/2023	01:00:00	76.56	Cariranha
151039	2900034787	-14.5836	-45.5425	200	30/04/2023	02:00:00	76.56	Cariranha
151040	2900034787	-14.5836	-45.5425	201	01/05/2023	04:00:00	76.55	Cariranha
151041	2900034787	-14.5836	-45.5425	202	02/05/2023	21:00:00	76.54	Cariranha
151042	2900034787	-14.5836	-45.5425	203	03/05/2023	20:00:00	76.54	Cariranha
151043	2900034787	-14.5836	-45.5425	204	04/05/2023	01:00:00	76.55	Cariranha
151044	2900034787	-14.5836	-45.5425	205	05/05/2023	13:00:00	76.54	Cariranha
151045	2900034787	-14.5836	-45.5425	206	06/05/2023	00:00:00	76.54	Cariranha
151046	2900034787	-14.5836	-45.5425	207	07/05/2023	04:00:00	76.53	Cariranha
151047	2900034787	-14.5836	-45.5425	208	08/05/2023	04:00:00	76.53	Cariranha
151048	2900034787	-14.5836	-45.5425	209	09/05/2023	04:00:00	76.53	Cariranha
151049	2900034787	-14.5836	-45.5425	210	10/05/2023	06:00:00	76.52	Cariranha
151050	2900034787	-14.5836	-45.5425	211	11/05/2023	05:00:00	76.52	Cariranha
151051	2900034787	-14.5836	-45.5425	212	12/05/2023	00:00:00	76.53	Cariranha
151052	2900034787	-14.5836	-45.5425	213	13/05/2023	20:00:00	76.52	Cariranha
151053	2900034787	-14.5836	-45.5425	214	14/05/2023	22:00:00	76.52	Cariranha
151054	2900034787	-14.5836	-45.5425	215	15/05/2023	00:00:00	76.52	Cariranha
151055	2900034787	-14.5836	-45.5425	216	16/05/2023	01:00:00	76.51	Cariranha
151056	2900034787	-14.5836	-45.5425	217	17/05/2023	05:00:00	76.51	Cariranha
151057	2900034787	-14.5836	-45.5425	218	18/05/2023	05:00:00	76.51	Cariranha
151058	2900034787	-14.5836	-45.5425	219	19/05/2023	20:00:00	76.5	Cariranha
151059	2900034787	-14.5836	-45.5425	220	20/05/2023	04:00:00	76.5	Cariranha
151060	2900034787	-14.5836	-45.5425	221	21/05/2023	04:00:00	76.5	Cariranha
151061	2900034787	-14.5836	-45.5425	222	22/05/2023	03:00:00	76.5	Cariranha
151062	2900034787	-14.5836	-45.5425	223	23/05/2023	02:00:00	76.5	Cariranha
151063	2900034787	-14.5836	-45.5425	224	24/05/2023	20:00:00	76.49	Cariranha
151064	2900034787	-14.5836	-45.5425	225	25/05/2023	03:00:00	76.5	Cariranha
151065	2900034787	-14.5836	-45.5425	226	26/05/2023	00:00:00	76.5	Cariranha
151066	2900034787	-14.5836	-45.5425	227	27/05/2023	05:00:00	76.49	Cariranha
151067	2900034787	-14.5836	-45.5425	228	28/05/2023	13:00:00	76.48	Cariranha
151068	2900034787	-14.5836	-45.5425	229	29/05/2023	06:00:00	76.48	Cariranha
151069	2900034787	-14.5836	-45.5425	230	30/05/2023	02:00:00	76.49	Cariranha
151070	2900034787	-14.5836	-45.5425	231	31/05/2023	00:00:00	76.49	Cariranha
151071	2900034787	-14.5836	-45.5425	232	01/06/2023	03:00:00	76.48	Cariranha
151072	2900034787	-14.5836	-45.5425	233	02/06/2023	07:00:00	76.47	Cariranha
151073	2900034787	-14.5836	-45.5425	234	03/06/2023	04:00:00	76.48	Cariranha
151074	2900034787	-14.5836	-45.5425	235	04/06/2023	04:00:00	76.48	Cariranha
151075	2900034787	-14.5836	-45.5425	236	05/06/2023	05:00:00	76.47	Cariranha
151076	2900034787	-14.5836	-45.5425	237	06/06/2023	00:00:00	76.47	Cariranha
151077	2900034787	-14.5836	-45.5425	238	07/06/2023	07:00:00	76.47	Cariranha
151078	2900034787	-14.5836	-45.5425	239	08/06/2023	00:00:00	76.47	Cariranha
151079	2900034787	-14.5836	-45.5425	240	09/06/2023	05:00:00	76.46	Cariranha
151080	2900034787	-14.5836	-45.5425	241	10/06/2023	04:00:00	76.46	Cariranha
151081	2900034787	-14.5836	-45.5425	242	11/06/2023	03:00:00	76.46	Cariranha
151082	2900034787	-14.5836	-45.5425	243	12/06/2023	03:00:00	76.46	Cariranha
151083	2900034787	-14.5836	-45.5425	244	13/06/2023	00:00:00	76.46	Cariranha
151084	2900034787	-14.5836	-45.5425	245	14/06/2023	05:00:00	76.45	Cariranha
151085	2900034787	-14.5836	-45.5425	246	15/06/2023	20:00:00	76.45	Cariranha
151086	2900034787	-14.5836	-45.5425	247	16/06/2023	21:00:00	76.45	Cariranha
151087	2900034787	-14.5836	-45.5425	248	17/06/2023	05:00:00	76.45	Cariranha
151088	2900034787	-14.5836	-45.5425	249	18/06/2023	02:00:00	76.45	Cariranha
151089	2900034787	-14.5836	-45.5425	250	19/06/2023	05:00:00	76.45	Cariranha
151090	2900034787	-14.5836	-45.5425	251	20/06/2023	04:00:00	76.45	Cariranha
151091	2900034787	-14.5836	-45.5425	252	21/06/2023	04:00:00	76.44	Cariranha
151092	2900034787	-14.5836	-45.5425	253	22/06/2023	04:00:00	76.44	Cariranha
151093	2900034787	-14.5836	-45.5425	254	23/06/2023	04:00:00	76.44	Cariranha
151094	2900034787	-14.5836	-45.5425	255	24/06/2023	02:00:00	76.44	Cariranha
151095	2900034787	-14.5836	-45.5425	256	25/06/2023	00:00:00	76.44	Cariranha
151096	2900034787	-14.5836	-45.5425	257	26/06/2023	20:00:00	76.43	Cariranha
151097	2900034787	-14.5836	-45.5425	258	27/06/2023	00:00:00	76.44	Cariranha
151098	2900034787	-14.5836	-45.5425	259	28/06/2023	05:00:00	76.43	Cariranha
151099	2900034787	-14.5836	-45.5425	260	29/06/2023	07:00:00	76.43	Cariranha
151100	2900034787	-14.5836	-45.5425	261	30/06/2023	04:00:00	76.43	Cariranha
151101	2900034787	-14.5836	-45.5425	262	01/07/2023	20:00:00	76.42	Cariranha
151102	2900034787	-14.5836	-45.5425	263	02/07/2023	04:00:00	76.42	Cariranha
151103	2900034787	-14.5836	-45.5425	264	03/07/2023	15:00:00	76.42	Cariranha
151104	2900034787	-14.5836	-45.5425	265	04/07/2023	01:00:00	76.43	Cariranha
151105	2900034787	-14.5836	-45.5425	266	05/07/2023	01:00:00	76.43	Cariranha
151106	2900034787	-14.5836	-45.5425	267	06/07/2023	00:00:00	76.42	Cariranha
151107	2900034787	-14.5836	-45.5425	268	07/07/2023	05:00:00	76.41	Cariranha
151108	2900034787	-14.5836	-45.5425	269	08/07/2023	07:00:00	76.41	Cariranha
151109	2900034787	-14.5836	-45.5425	270	09/07/2023	21:00:00	76.41	Cariranha
151110	2900034787	-14.5836	-45.5425	271	10/07/2023	13:00:00	76.41	Cariranha
151111	2900034787	-14.5836	-45.5425	272	11/07/2023	01:00:00	76.41	Cariranha
151112	2900034787	-14.5836	-45.5425	273	12/07/2023	06:00:00	76.4	Cariranha
151113	2900034787	-14.5836	-45.5425	274	13/07/2023	03:00:00	76.41	Cariranha
151114	2900034787	-14.5836	-45.5425	275	14/07/2023	04:00:00	76.41	Cariranha
151115	2900034787	-14.5836	-45.5425	276	15/07/2023	06:00:00	76.41	Cariranha
151116	2900034787	-14.5836	-45.5425	277	16/07/2023	05:00:00	76.41	Cariranha
151117	2900034787	-14.5836	-45.5425	278	17/07/2023	04:00:00	76.41	Cariranha
151118	2900034787	-14.5836	-45.5425	279	18/07/2023	04:00:00	76.41	Cariranha
151119	2900034788	-14.6092	-45.5197	1	28/09/2022	19:00:00	16.8	Cariranha
151120	2900034788	-14.6092	-45.5197	2	29/09/2022	00:00:00	16.81	Cariranha
151121	2900034788	-14.6092	-45.5197	3	30/09/2022	05:00:00	16.81	Cariranha
151122	2900034788	-14.6092	-45.5197	4	01/10/2022	18:00:00	16.81	Cariranha
151123	2900034788	-14.6092	-45.5197	5	02/10/2022	18:00:00	16.81	Cariranha
151124	2900034788	-14.6092	-45.5197	6	03/10/2022	04:00:00	16.82	Cariranha
151125	2900034788	-14.6092	-45.5197	7	04/10/2022	06:00:00	16.82	Cariranha
151126	2900034788	-14.6092	-45.5197	8	05/10/2022	10:00:00	16.82	Cariranha
151127	2900034788	-14.6092	-45.5197	9	06/10/2022	15:00:00	16.82	Cariranha
151128	2900034788	-14.6092	-45.5197	10	07/10/2022	06:00:00	16.83	Cariranha
151129	2900034788	-14.6092	-45.5197	11	08/10/2022	05:00:00	16.83	Cariranha
151130	2900034788	-14.6092	-45.5197	12	09/10/2022	12:00:00	16.83	Cariranha
151131	2900034788	-14.6092	-45.5197	13	10/10/2022	06:00:00	16.84	Cariranha
151132	2900034788	-14.6092	-45.5197	14	11/10/2022	17:00:00	16.84	Cariranha
151133	2900034788	-14.6092	-45.5197	15	12/10/2022	11:00:00	16.84	Cariranha
151134	2900034788	-14.6092	-45.5197	16	13/10/2022	04:00:00	16.85	Cariranha
151135	2900034788	-14.6092	-45.5197	17	14/10/2022	05:00:00	16.85	Cariranha
151136	2900034788	-14.6092	-45.5197	18	15/10/2022	19:00:00	16.85	Cariranha
151137	2900034788	-14.6092	-45.5197	19	16/10/2022	04:00:00	16.86	Cariranha
151138	2900034788	-14.6092	-45.5197	20	17/10/2022	04:00:00	16.86	Cariranha
151139	2900034788	-14.6092	-45.5197	21	18/10/2022	12:00:00	16.86	Cariranha
151140	2900034788	-14.6092	-45.5197	22	19/10/2022	17:00:00	16.86	Cariranha
151141	2900034788	-14.6092	-45.5197	23	20/10/2022	18:00:00	16.86	Cariranha
151142	2900034788	-14.6092	-45.5197	24	21/10/2022	05:00:00	16.87	Cariranha
151143	2900034788	-14.6092	-45.5197	25	22/10/2022	05:00:00	16.88	Cariranha
151144	2900034788	-14.6092	-45.5197	26	23/10/2022	06:00:00	16.88	Cariranha
151145	2900034788	-14.6092	-45.5197	27	24/10/2022	18:00:00	16.87	Cariranha
151146	2900034788	-14.6092	-45.5197	28	25/10/2022	18:00:00	16.87	Cariranha
151147	2900034788	-14.6092	-45.5197	29	26/10/2022	10:00:00	16.88	Cariranha
151148	2900034788	-14.6092	-45.5197	30	27/10/2022	18:00:00	16.88	Cariranha
151149	2900034788	-14.6092	-45.5197	31	28/10/2022	03:00:00	16.89	Cariranha
151150	2900034788	-14.6092	-45.5197	32	29/10/2022	09:00:00	16.89	Cariranha
151151	2900034788	-14.6092	-45.5197	33	30/10/2022	10:00:00	16.89	Cariranha
151152	2900034788	-14.6092	-45.5197	34	31/10/2022	16:00:00	16.89	Cariranha
151153	2900034788	-14.6092	-45.5197	35	01/11/2022	03:00:00	16.9	Cariranha
151154	2900034788	-14.6092	-45.5197	36	02/11/2022	18:00:00	16.89	Cariranha
151155	2900034788	-14.6092	-45.5197	37	03/11/2022	13:00:00	16.89	Cariranha
151156	2900034788	-14.6092	-45.5197	38	04/11/2022	16:00:00	16.89	Cariranha
151157	2900034788	-14.6092	-45.5197	39	05/11/2022	15:00:00	16.89	Cariranha
151158	2900034788	-14.6092	-45.5197	40	06/11/2022	18:00:00	16.89	Cariranha
151159	2900034788	-14.6092	-45.5197	41	07/11/2022	19:00:00	16.89	Cariranha
151160	2900034788	-14.6092	-45.5197	42	08/11/2022	06:00:00	16.9	Cariranha
151161	2900034788	-14.6092	-45.5197	43	09/11/2022	10:00:00	16.9	Cariranha
151162	2900034788	-14.6092	-45.5197	44	10/11/2022	17:00:00	16.9	Cariranha
151163	2900034788	-14.6092	-45.5197	45	11/11/2022	13:00:00	16.9	Cariranha
151164	2900034788	-14.6092	-45.5197	46	12/11/2022	06:00:00	16.91	Cariranha
151165	2900034788	-14.6092	-45.5197	47	13/11/2022	06:00:00	16.91	Cariranha
151166	2900034788	-14.6092	-45.5197	48	14/11/2022	17:00:00	16.91	Cariranha
151167	2900034788	-14.6092	-45.5197	49	15/11/2022	12:00:00	16.91	Cariranha
151168	2900034788	-14.6092	-45.5197	50	16/11/2022	17:00:00	16.91	Cariranha
151169	2900034788	-14.6092	-45.5197	51	17/11/2022	08:00:00	16.91	Cariranha
151170	2900034788	-14.6092	-45.5197	52	18/11/2022	13:00:00	16.91	Cariranha
151171	2900034788	-14.6092	-45.5197	53	19/11/2022	09:00:00	16.92	Cariranha
151172	2900034788	-14.6092	-45.5197	54	20/11/2022	06:00:00	16.92	Cariranha
151173	2900034788	-14.6092	-45.5197	55	21/11/2022	05:00:00	16.92	Cariranha
151174	2900034788	-14.6092	-45.5197	56	22/11/2022	12:00:00	16.92	Cariranha
151175	2900034788	-14.6092	-45.5197	57	23/11/2022	15:00:00	16.92	Cariranha
151176	2900034788	-14.6092	-45.5197	58	24/11/2022	11:00:00	16.92	Cariranha
151177	2900034788	-14.6092	-45.5197	59	25/11/2022	15:00:00	16.92	Cariranha
151178	2900034788	-14.6092	-45.5197	60	26/11/2022	06:00:00	16.93	Cariranha
151179	2900034788	-14.6092	-45.5197	61	27/11/2022	19:00:00	16.92	Cariranha
151180	2900034788	-14.6092	-45.5197	62	28/11/2022	15:00:00	16.92	Cariranha
151181	2900034788	-14.6092	-45.5197	63	29/11/2022	06:00:00	16.92	Cariranha
151182	2900034788	-14.6092	-45.5197	64	30/11/2022	17:00:00	16.92	Cariranha
151183	2900034788	-14.6092	-45.5197	65	01/12/2022	08:00:00	16.93	Cariranha
151184	2900034788	-14.6092	-45.5197	66	02/12/2022	00:00:00	16.93	Cariranha
151185	2900034788	-14.6092	-45.5197	67	03/12/2022	12:00:00	16.92	Cariranha
151186	2900034788	-14.6092	-45.5197	68	04/12/2022	06:00:00	16.92	Cariranha
151187	2900034788	-14.6092	-45.5197	69	05/12/2022	06:00:00	16.92	Cariranha
151188	2900034788	-14.6092	-45.5197	70	06/12/2022	11:00:00	16.92	Cariranha
151189	2900034788	-14.6092	-45.5197	71	07/12/2022	03:00:00	16.92	Cariranha
151190	2900034788	-14.6092	-45.5197	72	08/12/2022	05:00:00	16.91	Cariranha
151191	2900034788	-14.6092	-45.5197	73	09/12/2022	17:00:00	16.9	Cariranha
151192	2900034788	-14.6092	-45.5197	74	10/12/2022	05:00:00	16.91	Cariranha
151193	2900034788	-14.6092	-45.5197	75	11/12/2022	17:00:00	16.9	Cariranha
151194	2900034788	-14.6092	-45.5197	76	12/12/2022	13:00:00	16.9	Cariranha
151195	2900034788	-14.6092	-45.5197	77	13/12/2022	09:00:00	16.9	Cariranha
151196	2900034788	-14.6092	-45.5197	78	14/12/2022	10:00:00	16.9	Cariranha
151197	2900034788	-14.6092	-45.5197	79	15/12/2022	07:00:00	16.9	Cariranha
151198	2900034788	-14.6092	-45.5197	80	16/12/2022	13:00:00	16.89	Cariranha
151199	2900034788	-14.6092	-45.5197	81	17/12/2022	06:00:00	16.89	Cariranha
151200	2900034788	-14.6092	-45.5197	82	18/12/2022	00:00:00	16.89	Cariranha
151201	2900034788	-14.6092	-45.5197	83	19/12/2022	07:00:00	16.88	Cariranha
151202	2900034788	-14.6092	-45.5197	84	20/12/2022	04:00:00	16.88	Cariranha
151203	2900034788	-14.6092	-45.5197	85	21/12/2022	10:00:00	16.87	Cariranha
151204	2900034788	-14.6092	-45.5197	86	22/12/2022	07:00:00	16.87	Cariranha
151205	2900034788	-14.6092	-45.5197	87	23/12/2022	02:00:00	16.87	Cariranha
151206	2900034788	-14.6092	-45.5197	88	24/12/2022	17:00:00	16.86	Cariranha
151207	2900034788	-14.6092	-45.5197	89	25/12/2022	08:00:00	16.86	Cariranha
151208	2900034788	-14.6092	-45.5197	90	26/12/2022	05:00:00	16.86	Cariranha
151209	2900034788	-14.6092	-45.5197	91	27/12/2022	18:00:00	16.85	Cariranha
151210	2900034788	-14.6092	-45.5197	92	28/12/2022	17:00:00	16.85	Cariranha
151211	2900034788	-14.6092	-45.5197	93	29/12/2022	20:00:00	16.85	Cariranha
151212	2900034788	-14.6092	-45.5197	94	30/12/2022	16:00:00	16.85	Cariranha
151213	2900034788	-14.6092	-45.5197	95	31/12/2022	13:00:00	16.85	Cariranha
151214	2900034788	-14.6092	-45.5197	96	01/01/2023	10:00:00	16.85	Cariranha
151215	2900034788	-14.6092	-45.5197	97	02/01/2023	05:00:00	16.85	Cariranha
151216	2900034788	-14.6092	-45.5197	98	03/01/2023	12:00:00	16.85	Cariranha
151217	2900034788	-14.6092	-45.5197	99	04/01/2023	17:00:00	16.85	Cariranha
151218	2900034788	-14.6092	-45.5197	100	05/01/2023	17:00:00	16.85	Cariranha
151219	2900034788	-14.6092	-45.5197	101	06/01/2023	08:00:00	16.86	Cariranha
151220	2900034788	-14.6092	-45.5197	102	07/01/2023	13:00:00	16.86	Cariranha
151221	2900034788	-14.6092	-45.5197	103	08/01/2023	06:00:00	16.87	Cariranha
151222	2900034788	-14.6092	-45.5197	104	09/01/2023	06:00:00	16.87	Cariranha
151223	2900034788	-14.6092	-45.5197	105	10/01/2023	05:00:00	16.87	Cariranha
151224	2900034788	-14.6092	-45.5197	106	11/01/2023	11:00:00	16.87	Cariranha
151225	2900034788	-14.6092	-45.5197	107	12/01/2023	11:00:00	16.87	Cariranha
151226	2900034788	-14.6092	-45.5197	108	13/01/2023	14:00:00	16.87	Cariranha
151227	2900034788	-14.6092	-45.5197	109	14/01/2023	18:00:00	16.87	Cariranha
151228	2900034788	-14.6092	-45.5197	110	15/01/2023	05:00:00	16.88	Cariranha
151229	2900034788	-14.6092	-45.5197	111	16/01/2023	07:00:00	16.88	Cariranha
151230	2900034788	-14.6092	-45.5197	112	17/01/2023	14:00:00	16.88	Cariranha
151231	2900034788	-14.6092	-45.5197	113	18/01/2023	04:00:00	16.89	Cariranha
151232	2900034788	-14.6092	-45.5197	114	19/01/2023	10:00:00	16.89	Cariranha
151233	2900034788	-14.6092	-45.5197	115	20/01/2023	17:00:00	16.89	Cariranha
151234	2900034788	-14.6092	-45.5197	116	21/01/2023	16:00:00	16.89	Cariranha
151235	2900034788	-14.6092	-45.5197	117	22/01/2023	06:00:00	16.89	Cariranha
151236	2900034788	-14.6092	-45.5197	118	23/01/2023	00:00:00	16.89	Cariranha
151237	2900034788	-14.6092	-45.5197	119	24/01/2023	03:00:00	16.89	Cariranha
151238	2900034788	-14.6092	-45.5197	120	25/01/2023	18:00:00	16.88	Cariranha
151239	2900034788	-14.6092	-45.5197	121	26/01/2023	17:00:00	16.88	Cariranha
151240	2900034788	-14.6092	-45.5197	122	27/01/2023	06:00:00	16.87	Cariranha
151241	2900034788	-14.6092	-45.5197	123	28/01/2023	06:00:00	16.86	Cariranha
151242	2900034788	-14.6092	-45.5197	124	29/01/2023	02:00:00	16.85	Cariranha
151243	2900034788	-14.6092	-45.5197	125	30/01/2023	05:00:00	16.84	Cariranha
151244	2900034788	-14.6092	-45.5197	126	31/01/2023	02:00:00	16.84	Cariranha
151245	2900034788	-14.6092	-45.5197	127	01/02/2023	11:00:00	16.83	Cariranha
151246	2900034788	-14.6092	-45.5197	128	02/02/2023	05:00:00	16.83	Cariranha
151247	2900034788	-14.6092	-45.5197	129	03/02/2023	20:00:00	16.82	Cariranha
151248	2900034788	-14.6092	-45.5197	130	04/02/2023	11:00:00	16.82	Cariranha
151249	2900034788	-14.6092	-45.5197	131	05/02/2023	06:00:00	16.82	Cariranha
151250	2900034788	-14.6092	-45.5197	132	06/02/2023	04:00:00	16.82	Cariranha
151251	2900034788	-14.6092	-45.5197	133	07/02/2023	18:00:00	16.81	Cariranha
151252	2900034788	-14.6092	-45.5197	134	08/02/2023	07:00:00	16.81	Cariranha
151253	2900034788	-14.6092	-45.5197	135	09/02/2023	08:00:00	16.79	Cariranha
151254	2900034788	-14.6092	-45.5197	136	10/02/2023	05:00:00	16.79	Cariranha
151255	2900034788	-14.6092	-45.5197	137	11/02/2023	05:00:00	16.79	Cariranha
151256	2900034788	-14.6092	-45.5197	138	12/02/2023	13:00:00	16.79	Cariranha
151257	2900034788	-14.6092	-45.5197	139	13/02/2023	17:00:00	16.79	Cariranha
151258	2900034788	-14.6092	-45.5197	140	14/02/2023	20:00:00	16.79	Cariranha
151259	2900034788	-14.6092	-45.5197	141	15/02/2023	05:00:00	16.8	Cariranha
151260	2900034788	-14.6092	-45.5197	142	16/02/2023	05:00:00	16.8	Cariranha
151261	2900034788	-14.6092	-45.5197	143	17/02/2023	18:00:00	16.8	Cariranha
151262	2900034788	-14.6092	-45.5197	144	18/02/2023	06:00:00	16.81	Cariranha
151263	2900034788	-14.6092	-45.5197	145	19/02/2023	08:00:00	16.81	Cariranha
151264	2900034788	-14.6092	-45.5197	146	20/02/2023	19:00:00	16.81	Cariranha
151265	2900034788	-14.6092	-45.5197	147	21/02/2023	06:00:00	16.82	Cariranha
151266	2900034788	-14.6092	-45.5197	148	22/02/2023	16:00:00	16.82	Cariranha
151267	2900034788	-14.6092	-45.5197	149	23/02/2023	19:00:00	16.82	Cariranha
151268	2900034788	-14.6092	-45.5197	150	24/02/2023	01:00:00	16.83	Cariranha
151269	2900034788	-14.6092	-45.5197	151	25/02/2023	08:00:00	16.83	Cariranha
151270	2900034788	-14.6092	-45.5197	152	26/02/2023	15:00:00	16.83	Cariranha
151271	2900034788	-14.6092	-45.5197	153	27/02/2023	07:00:00	16.84	Cariranha
151272	2900034788	-14.6092	-45.5197	154	28/02/2023	16:00:00	16.84	Cariranha
151273	2900034788	-14.6092	-45.5197	155	01/03/2023	18:00:00	16.84	Cariranha
151274	2900034788	-14.6092	-45.5197	156	02/03/2023	03:00:00	16.85	Cariranha
151275	2900034788	-14.6092	-45.5197	157	03/03/2023	10:00:00	16.85	Cariranha
151276	2900034788	-14.6092	-45.5197	158	04/03/2023	19:00:00	16.85	Cariranha
151277	2900034788	-14.6092	-45.5197	159	05/03/2023	05:00:00	16.86	Cariranha
151278	2900034788	-14.6092	-45.5197	160	06/03/2023	07:00:00	16.86	Cariranha
151279	2900034788	-14.6092	-45.5197	161	07/03/2023	05:00:00	16.87	Cariranha
151280	2900034788	-14.6092	-45.5197	162	08/03/2023	12:00:00	16.86	Cariranha
151281	2900034788	-14.6092	-45.5197	163	09/03/2023	14:00:00	16.86	Cariranha
151282	2900034788	-14.6092	-45.5197	164	10/03/2023	18:00:00	16.86	Cariranha
151283	2900034788	-14.6092	-45.5197	165	11/03/2023	06:00:00	16.87	Cariranha
151284	2900034788	-14.6092	-45.5197	166	12/03/2023	06:00:00	16.87	Cariranha
151285	2900034788	-14.6092	-45.5197	167	13/03/2023	15:00:00	16.87	Cariranha
151286	2900034788	-14.6092	-45.5197	168	14/03/2023	00:00:00	16.88	Cariranha
151287	2900034788	-14.6092	-45.5197	169	15/03/2023	06:00:00	16.88	Cariranha
151288	2900034788	-14.6092	-45.5197	170	16/03/2023	12:00:00	16.88	Cariranha
151289	2900034788	-14.6092	-45.5197	171	17/03/2023	13:00:00	16.88	Cariranha
151290	2900034788	-14.6092	-45.5197	172	18/03/2023	05:00:00	16.89	Cariranha
151291	2900034788	-14.6092	-45.5197	173	19/03/2023	08:00:00	16.89	Cariranha
151292	2900034788	-14.6092	-45.5197	174	20/03/2023	09:00:00	16.89	Cariranha
151293	2900034788	-14.6092	-45.5197	175	21/03/2023	15:00:00	16.89	Cariranha
151294	2900034788	-14.6092	-45.5197	176	22/03/2023	10:00:00	16.89	Cariranha
151295	2900034788	-14.6092	-45.5197	177	23/03/2023	11:00:00	16.89	Cariranha
151296	2900034788	-14.6092	-45.5197	178	24/03/2023	12:00:00	16.89	Cariranha
151297	2900034788	-14.6092	-45.5197	179	25/03/2023	18:00:00	16.89	Cariranha
151298	2900034788	-14.6092	-45.5197	180	26/03/2023	06:00:00	16.9	Cariranha
151299	2900034788	-14.6092	-45.5197	181	27/03/2023	06:00:00	16.9	Cariranha
151300	2900034788	-14.6092	-45.5197	182	28/03/2023	10:00:00	16.9	Cariranha
151301	2900034788	-14.6092	-45.5197	183	29/03/2023	10:00:00	16.9	Cariranha
151302	2900034788	-14.6092	-45.5197	184	30/03/2023	13:00:00	16.9	Cariranha
151303	2900034788	-14.6092	-45.5197	185	31/03/2023	06:00:00	16.91	Cariranha
151304	2900034788	-14.6092	-45.5197	186	01/04/2023	17:00:00	16.92	Cariranha
151305	2900034788	-14.6092	-45.5197	187	02/04/2023	08:00:00	16.93	Cariranha
151306	2900034788	-14.6092	-45.5197	188	03/04/2023	07:00:00	16.93	Cariranha
151307	2900034788	-14.6092	-45.5197	189	04/04/2023	06:00:00	16.93	Cariranha
151308	2900034788	-14.6092	-45.5197	190	05/04/2023	07:00:00	16.93	Cariranha
151309	2900034788	-14.6092	-45.5197	191	06/04/2023	11:00:00	16.93	Cariranha
151310	2900034788	-14.6092	-45.5197	192	07/04/2023	13:00:00	16.93	Cariranha
151311	2900034788	-14.6092	-45.5197	193	08/04/2023	17:00:00	16.93	Cariranha
151312	2900034788	-14.6092	-45.5197	194	09/04/2023	18:00:00	16.93	Cariranha
151313	2900034788	-14.6092	-45.5197	195	10/04/2023	04:00:00	16.94	Cariranha
151314	2900034788	-14.6092	-45.5197	196	11/04/2023	06:00:00	16.94	Cariranha
151315	2900034788	-14.6092	-45.5197	197	12/04/2023	11:00:00	16.94	Cariranha
151316	2900034788	-14.6092	-45.5197	198	13/04/2023	17:00:00	16.94	Cariranha
151317	2900034788	-14.6092	-45.5197	199	14/04/2023	05:00:00	16.95	Cariranha
151318	2900034788	-14.6092	-45.5197	200	15/04/2023	06:00:00	16.95	Cariranha
151319	2900034788	-14.6092	-45.5197	201	16/04/2023	08:00:00	16.95	Cariranha
151320	2900034788	-14.6092	-45.5197	202	17/04/2023	11:00:00	16.95	Cariranha
151321	2900034788	-14.6092	-45.5197	203	18/04/2023	15:00:00	16.95	Cariranha
151322	2900034788	-14.6092	-45.5197	204	19/04/2023	22:00:00	16.95	Cariranha
151323	2900034788	-14.6092	-45.5197	205	20/04/2023	13:00:00	16.95	Cariranha
151324	2900034788	-14.6092	-45.5197	206	21/04/2023	07:00:00	16.96	Cariranha
151325	2900034788	-14.6092	-45.5197	207	22/04/2023	07:00:00	16.96	Cariranha
151326	2900034788	-14.6092	-45.5197	208	23/04/2023	10:00:00	16.96	Cariranha
151327	2900034788	-14.6092	-45.5197	209	24/04/2023	11:00:00	16.96	Cariranha
151328	2900034788	-14.6092	-45.5197	210	25/04/2023	03:00:00	16.97	Cariranha
151329	2900034788	-14.6092	-45.5197	211	26/04/2023	07:00:00	16.97	Cariranha
151330	2900034788	-14.6092	-45.5197	212	27/04/2023	12:00:00	16.97	Cariranha
151331	2900034788	-14.6092	-45.5197	213	28/04/2023	02:00:00	16.98	Cariranha
151332	2900034788	-14.6092	-45.5197	214	29/04/2023	08:00:00	16.98	Cariranha
151333	2900034788	-14.6092	-45.5197	215	30/04/2023	12:00:00	16.98	Cariranha
151334	2900034788	-14.6092	-45.5197	216	01/05/2023	12:00:00	16.98	Cariranha
151335	2900034788	-14.6092	-45.5197	217	02/05/2023	18:00:00	16.98	Cariranha
151336	2900034788	-14.6092	-45.5197	218	03/05/2023	06:00:00	16.99	Cariranha
151337	2900034788	-14.6092	-45.5197	219	04/05/2023	05:00:00	16.99	Cariranha
151338	2900034788	-14.6092	-45.5197	220	05/05/2023	06:00:00	16.99	Cariranha
151339	2900034788	-14.6092	-45.5197	221	06/05/2023	11:00:00	16.99	Cariranha
151340	2900034788	-14.6092	-45.5197	222	07/05/2023	16:00:00	16.99	Cariranha
151341	2900034788	-14.6092	-45.5197	223	08/05/2023	09:00:00	17	Cariranha
151342	2900034788	-14.6092	-45.5197	224	09/05/2023	13:00:00	17	Cariranha
151343	2900034788	-14.6092	-45.5197	225	10/05/2023	09:00:00	17.01	Cariranha
151344	2900034788	-14.6092	-45.5197	226	11/05/2023	17:00:00	17.01	Cariranha
151345	2900034788	-14.6092	-45.5197	227	12/05/2023	09:00:00	17.02	Cariranha
151346	2900034788	-14.6092	-45.5197	228	13/05/2023	11:00:00	17.02	Cariranha
151347	2900034788	-14.6092	-45.5197	229	14/05/2023	14:00:00	17.02	Cariranha
151348	2900034788	-14.6092	-45.5197	230	15/05/2023	07:00:00	17.03	Cariranha
151349	2900034788	-14.6092	-45.5197	231	16/05/2023	14:00:00	17.03	Cariranha
151350	2900034788	-14.6092	-45.5197	232	17/05/2023	09:00:00	17.04	Cariranha
151351	2900034788	-14.6092	-45.5197	233	18/05/2023	11:00:00	17.04	Cariranha
151352	2900034788	-14.6092	-45.5197	234	19/05/2023	15:00:00	17.04	Cariranha
151353	2900034788	-14.6092	-45.5197	235	20/05/2023	11:00:00	17.05	Cariranha
151354	2900034788	-14.6092	-45.5197	236	21/05/2023	05:00:00	17.06	Cariranha
151355	2900034788	-14.6092	-45.5197	237	22/05/2023	10:00:00	17.06	Cariranha
151356	2900034788	-14.6092	-45.5197	238	23/05/2023	14:00:00	17.06	Cariranha
151357	2900034788	-14.6092	-45.5197	239	24/05/2023	11:00:00	17.07	Cariranha
151358	2900034788	-14.6092	-45.5197	240	25/05/2023	14:00:00	17.07	Cariranha
151359	2900034788	-14.6092	-45.5197	241	26/05/2023	09:00:00	17.08	Cariranha
151360	2900034788	-14.6092	-45.5197	242	27/05/2023	16:00:00	17.08	Cariranha
151361	2900034788	-14.6092	-45.5197	243	28/05/2023	09:00:00	17.09	Cariranha
151362	2900034788	-14.6092	-45.5197	244	29/05/2023	16:00:00	17.09	Cariranha
151363	2900034788	-14.6092	-45.5197	245	30/05/2023	08:00:00	17.1	Cariranha
151364	2900034788	-14.6092	-45.5197	246	31/05/2023	10:00:00	17.1	Cariranha
151365	2900034788	-14.6092	-45.5197	247	01/06/2023	02:00:00	17.11	Cariranha
151366	2900034788	-14.6092	-45.5197	248	02/06/2023	09:00:00	17.11	Cariranha
151367	2900034788	-14.6092	-45.5197	249	03/06/2023	01:00:00	17.12	Cariranha
151368	2900034788	-14.6092	-45.5197	250	04/06/2023	07:00:00	17.12	Cariranha
151369	2900034788	-14.6092	-45.5197	251	05/06/2023	11:00:00	17.12	Cariranha
151370	2900034788	-14.6092	-45.5197	252	06/06/2023	11:00:00	17.13	Cariranha
151371	2900034788	-14.6092	-45.5197	253	07/06/2023	11:00:00	17.13	Cariranha
151372	2900034788	-14.6092	-45.5197	254	08/06/2023	13:00:00	17.13	Cariranha
151373	2900034788	-14.6092	-45.5197	255	09/06/2023	03:00:00	17.14	Cariranha
151374	2900034788	-14.6092	-45.5197	256	10/06/2023	11:00:00	17.14	Cariranha
151375	2900034788	-14.6092	-45.5197	257	11/06/2023	03:00:00	17.15	Cariranha
151376	2900034788	-14.6092	-45.5197	258	12/06/2023	11:00:00	17.15	Cariranha
151377	2900034788	-14.6092	-45.5197	259	13/06/2023	03:00:00	17.16	Cariranha
151378	2900034788	-14.6092	-45.5197	260	14/06/2023	11:00:00	17.16	Cariranha
151379	2900034788	-14.6092	-45.5197	261	15/06/2023	05:00:00	17.17	Cariranha
151380	2900034788	-14.6092	-45.5197	262	16/06/2023	11:00:00	17.17	Cariranha
151381	2900034788	-14.6092	-45.5197	263	17/06/2023	15:00:00	17.17	Cariranha
151382	2900034788	-14.6092	-45.5197	264	18/06/2023	09:00:00	17.18	Cariranha
151383	2900034788	-14.6092	-45.5197	265	19/06/2023	10:00:00	17.18	Cariranha
151384	2900034788	-14.6092	-45.5197	266	20/06/2023	11:00:00	17.18	Cariranha
151385	2900034788	-14.6092	-45.5197	267	21/06/2023	11:00:00	17.19	Cariranha
151386	2900034788	-14.6092	-45.5197	268	22/06/2023	06:00:00	17.2	Cariranha
151387	2900034788	-14.6092	-45.5197	269	23/06/2023	11:00:00	17.2	Cariranha
151388	2900034788	-14.6092	-45.5197	270	24/06/2023	04:00:00	17.21	Cariranha
151389	2900034788	-14.6092	-45.5197	271	25/06/2023	11:00:00	17.21	Cariranha
151390	2900034788	-14.6092	-45.5197	272	26/06/2023	15:00:00	17.21	Cariranha
151391	2900034788	-14.6092	-45.5197	273	27/06/2023	11:00:00	17.22	Cariranha
151392	2900034788	-14.6092	-45.5197	274	28/06/2023	04:00:00	17.23	Cariranha
151393	2900034788	-14.6092	-45.5197	275	29/06/2023	10:00:00	17.23	Cariranha
151394	2900034788	-14.6092	-45.5197	276	30/06/2023	13:00:00	17.23	Cariranha
151395	2900034788	-14.6092	-45.5197	277	01/07/2023	06:00:00	17.24	Cariranha
151396	2900034788	-14.6092	-45.5197	278	02/07/2023	16:00:00	17.24	Cariranha
151397	2900034788	-14.6092	-45.5197	279	03/07/2023	09:00:00	17.25	Cariranha
151398	2900034788	-14.6092	-45.5197	280	04/07/2023	12:00:00	17.25	Cariranha
151399	2900034788	-14.6092	-45.5197	281	05/07/2023	14:00:00	17.25	Cariranha
151400	2900034788	-14.6092	-45.5197	282	06/07/2023	11:00:00	17.26	Cariranha
151401	2900034788	-14.6092	-45.5197	283	07/07/2023	10:00:00	17.27	Cariranha
151402	2900034788	-14.6092	-45.5197	284	08/07/2023	16:00:00	17.27	Cariranha
151403	2900034788	-14.6092	-45.5197	285	09/07/2023	09:00:00	17.28	Cariranha
151404	2900034788	-14.6092	-45.5197	286	10/07/2023	12:00:00	17.28	Cariranha
151405	2900034788	-14.6092	-45.5197	287	11/07/2023	09:00:00	17.3	Cariranha
151406	2900034788	-14.6092	-45.5197	288	12/07/2023	06:00:00	17.31	Cariranha
151407	2900034788	-14.6092	-45.5197	289	13/07/2023	16:00:00	17.31	Cariranha
151408	2900034788	-14.6092	-45.5197	290	14/07/2023	09:00:00	17.32	Cariranha
151409	2900034788	-14.6092	-45.5197	291	15/07/2023	15:00:00	17.32	Cariranha
151410	2900034788	-14.6092	-45.5197	292	16/07/2023	05:00:00	17.33	Cariranha
151411	2900034788	-14.6092	-45.5197	293	17/07/2023	08:00:00	17.33	Cariranha
151412	2900034788	-14.6092	-45.5197	294	18/07/2023	04:00:00	17.33	Cariranha
151413	2900034789	-14.6764	-45.4667	1	27/09/2022	19:00:00	35.26	Cariranha
151414	2900034789	-14.6764	-45.4667	2	28/09/2022	04:00:00	35.26	Cariranha
151415	2900034789	-14.6764	-45.4667	3	29/09/2022	05:00:00	35.26	Cariranha
151416	2900034789	-14.6764	-45.4667	4	30/09/2022	15:00:00	35.26	Cariranha
151417	2900034789	-14.6764	-45.4667	5	01/10/2022	18:00:00	35.26	Cariranha
151418	2900034789	-14.6764	-45.4667	6	02/10/2022	17:00:00	35.26	Cariranha
151419	2900034789	-14.6764	-45.4667	7	03/10/2022	18:00:00	35.26	Cariranha
151420	2900034789	-14.6764	-45.4667	8	04/10/2022	17:00:00	35.26	Cariranha
151421	2900034789	-14.6764	-45.4667	9	05/10/2022	17:00:00	35.26	Cariranha
151422	2900034789	-14.6764	-45.4667	10	06/10/2022	00:00:00	35.27	Cariranha
151423	2900034789	-14.6764	-45.4667	11	07/10/2022	06:00:00	35.27	Cariranha
151424	2900034789	-14.6764	-45.4667	12	08/10/2022	11:00:00	35.27	Cariranha
151425	2900034789	-14.6764	-45.4667	13	09/10/2022	18:00:00	35.27	Cariranha
151426	2900034789	-14.6764	-45.4667	14	10/10/2022	05:00:00	35.28	Cariranha
151427	2900034789	-14.6764	-45.4667	15	11/10/2022	04:00:00	35.28	Cariranha
151428	2900034789	-14.6764	-45.4667	16	12/10/2022	18:00:00	35.27	Cariranha
151429	2900034789	-14.6764	-45.4667	17	13/10/2022	05:00:00	35.28	Cariranha
151430	2900034789	-14.6764	-45.4667	18	14/10/2022	10:00:00	35.28	Cariranha
151431	2900034789	-14.6764	-45.4667	19	15/10/2022	17:00:00	35.28	Cariranha
151432	2900034789	-14.6764	-45.4667	20	16/10/2022	11:00:00	35.28	Cariranha
151433	2900034789	-14.6764	-45.4667	21	17/10/2022	11:00:00	35.28	Cariranha
151434	2900034789	-14.6764	-45.4667	22	18/10/2022	04:00:00	35.29	Cariranha
151435	2900034789	-14.6764	-45.4667	23	19/10/2022	00:00:00	35.29	Cariranha
151436	2900034789	-14.6764	-45.4667	24	20/10/2022	16:00:00	35.28	Cariranha
151437	2900034789	-14.6764	-45.4667	25	21/10/2022	05:00:00	35.29	Cariranha
151438	2900034789	-14.6764	-45.4667	26	22/10/2022	06:00:00	35.29	Cariranha
151439	2900034789	-14.6764	-45.4667	27	23/10/2022	12:00:00	35.29	Cariranha
151440	2900034789	-14.6764	-45.4667	28	24/10/2022	14:00:00	35.29	Cariranha
151441	2900034789	-14.6764	-45.4667	29	25/10/2022	17:00:00	35.29	Cariranha
151442	2900034789	-14.6764	-45.4667	30	26/10/2022	17:00:00	35.29	Cariranha
151443	2900034789	-14.6764	-45.4667	31	27/10/2022	04:00:00	35.3	Cariranha
151444	2900034789	-14.6764	-45.4667	32	28/10/2022	04:00:00	35.3	Cariranha
151445	2900034789	-14.6764	-45.4667	33	29/10/2022	07:00:00	35.3	Cariranha
151446	2900034789	-14.6764	-45.4667	34	30/10/2022	09:00:00	35.3	Cariranha
151447	2900034789	-14.6764	-45.4667	35	31/10/2022	15:00:00	35.3	Cariranha
151448	2900034789	-14.6764	-45.4667	36	01/11/2022	16:00:00	35.3	Cariranha
151449	2900034789	-14.6764	-45.4667	37	02/11/2022	16:00:00	35.3	Cariranha
151450	2900034789	-14.6764	-45.4667	38	03/11/2022	16:00:00	35.3	Cariranha
151451	2900034789	-14.6764	-45.4667	39	04/11/2022	04:00:00	35.31	Cariranha
151452	2900034789	-14.6764	-45.4667	40	05/11/2022	05:00:00	35.31	Cariranha
151453	2900034789	-14.6764	-45.4667	41	06/11/2022	11:00:00	35.31	Cariranha
151454	2900034789	-14.6764	-45.4667	42	07/11/2022	11:00:00	35.31	Cariranha
151455	2900034789	-14.6764	-45.4667	43	08/11/2022	11:00:00	35.31	Cariranha
151456	2900034789	-14.6764	-45.4667	44	09/11/2022	18:00:00	35.31	Cariranha
151457	2900034789	-14.6764	-45.4667	45	10/11/2022	05:00:00	35.32	Cariranha
151458	2900034789	-14.6764	-45.4667	46	11/11/2022	06:00:00	35.32	Cariranha
151459	2900034789	-14.6764	-45.4667	47	12/11/2022	05:00:00	35.32	Cariranha
151460	2900034789	-14.6764	-45.4667	48	13/11/2022	05:00:00	35.32	Cariranha
151461	2900034789	-14.6764	-45.4667	49	14/11/2022	18:00:00	35.32	Cariranha
151462	2900034789	-14.6764	-45.4667	50	15/11/2022	10:00:00	35.32	Cariranha
151463	2900034789	-14.6764	-45.4667	51	16/11/2022	16:00:00	35.32	Cariranha
151464	2900034789	-14.6764	-45.4667	52	17/11/2022	12:00:00	35.32	Cariranha
151465	2900034789	-14.6764	-45.4667	53	18/11/2022	04:00:00	35.33	Cariranha
151466	2900034789	-14.6764	-45.4667	54	19/11/2022	09:00:00	35.33	Cariranha
151467	2900034789	-14.6764	-45.4667	55	20/11/2022	06:00:00	35.33	Cariranha
151468	2900034789	-14.6764	-45.4667	56	21/11/2022	05:00:00	35.33	Cariranha
151469	2900034789	-14.6764	-45.4667	57	22/11/2022	11:00:00	35.33	Cariranha
151470	2900034789	-14.6764	-45.4667	58	23/11/2022	17:00:00	35.33	Cariranha
151471	2900034789	-14.6764	-45.4667	59	24/11/2022	16:00:00	35.33	Cariranha
151472	2900034789	-14.6764	-45.4667	60	25/11/2022	15:00:00	35.33	Cariranha
151473	2900034789	-14.6764	-45.4667	61	26/11/2022	06:00:00	35.34	Cariranha
151474	2900034789	-14.6764	-45.4667	62	27/11/2022	17:00:00	35.33	Cariranha
151475	2900034789	-14.6764	-45.4667	63	28/11/2022	17:00:00	35.33	Cariranha
151476	2900034789	-14.6764	-45.4667	64	29/11/2022	17:00:00	35.33	Cariranha
151477	2900034789	-14.6764	-45.4667	65	30/11/2022	06:00:00	35.34	Cariranha
151478	2900034789	-14.6764	-45.4667	66	01/12/2022	13:00:00	35.34	Cariranha
151479	2900034789	-14.6764	-45.4667	67	02/12/2022	14:00:00	35.34	Cariranha
151480	2900034789	-14.6764	-45.4667	68	03/12/2022	18:00:00	35.34	Cariranha
151481	2900034789	-14.6764	-45.4667	69	04/12/2022	05:00:00	35.35	Cariranha
151482	2900034789	-14.6764	-45.4667	70	05/12/2022	05:00:00	35.35	Cariranha
151483	2900034789	-14.6764	-45.4667	71	06/12/2022	10:00:00	35.35	Cariranha
151484	2900034789	-14.6764	-45.4667	72	07/12/2022	04:00:00	35.35	Cariranha
151485	2900034789	-14.6764	-45.4667	73	08/12/2022	06:00:00	35.35	Cariranha
151486	2900034789	-14.6764	-45.4667	74	09/12/2022	12:00:00	35.35	Cariranha
151487	2900034789	-14.6764	-45.4667	75	10/12/2022	18:00:00	35.35	Cariranha
151488	2900034789	-14.6764	-45.4667	76	11/12/2022	17:00:00	35.35	Cariranha
151489	2900034789	-14.6764	-45.4667	77	12/12/2022	17:00:00	35.35	Cariranha
151490	2900034789	-14.6764	-45.4667	78	13/12/2022	05:00:00	35.36	Cariranha
151491	2900034789	-14.6764	-45.4667	79	14/12/2022	05:00:00	35.36	Cariranha
151492	2900034789	-14.6764	-45.4667	80	15/12/2022	10:00:00	35.36	Cariranha
151493	2900034789	-14.6764	-45.4667	81	16/12/2022	10:00:00	35.36	Cariranha
151494	2900034789	-14.6764	-45.4667	82	17/12/2022	11:00:00	35.36	Cariranha
151495	2900034789	-14.6764	-45.4667	83	18/12/2022	00:00:00	35.37	Cariranha
151496	2900034789	-14.6764	-45.4667	84	19/12/2022	23:00:00	35.36	Cariranha
151497	2900034789	-14.6764	-45.4667	85	20/12/2022	17:00:00	35.36	Cariranha
151498	2900034789	-14.6764	-45.4667	86	21/12/2022	06:00:00	35.37	Cariranha
151499	2900034789	-14.6764	-45.4667	87	22/12/2022	16:00:00	35.36	Cariranha
151500	2900034789	-14.6764	-45.4667	88	23/12/2022	05:00:00	35.37	Cariranha
151501	2900034789	-14.6764	-45.4667	89	24/12/2022	06:00:00	35.37	Cariranha
151502	2900034789	-14.6764	-45.4667	90	25/12/2022	11:00:00	35.37	Cariranha
151503	2900034789	-14.6764	-45.4667	91	26/12/2022	16:00:00	35.37	Cariranha
151504	2900034789	-14.6764	-45.4667	92	27/12/2022	13:00:00	35.37	Cariranha
151505	2900034789	-14.6764	-45.4667	93	28/12/2022	05:00:00	35.38	Cariranha
151506	2900034789	-14.6764	-45.4667	94	29/12/2022	06:00:00	35.38	Cariranha
151507	2900034789	-14.6764	-45.4667	95	30/12/2022	06:00:00	35.38	Cariranha
151508	2900034789	-14.6764	-45.4667	96	31/12/2022	04:00:00	35.38	Cariranha
151509	2900034789	-14.6764	-45.4667	97	01/01/2023	05:00:00	35.38	Cariranha
151510	2900034789	-14.6764	-45.4667	98	02/01/2023	05:00:00	35.38	Cariranha
151511	2900034789	-14.6764	-45.4667	99	03/01/2023	12:00:00	35.38	Cariranha
151512	2900034789	-14.6764	-45.4667	100	04/01/2023	11:00:00	35.38	Cariranha
151513	2900034789	-14.6764	-45.4667	101	05/01/2023	16:00:00	35.38	Cariranha
151514	2900034789	-14.6764	-45.4667	102	06/01/2023	17:00:00	35.38	Cariranha
151515	2900034789	-14.6764	-45.4667	103	07/01/2023	05:00:00	35.39	Cariranha
151516	2900034789	-14.6764	-45.4667	104	08/01/2023	13:00:00	35.38	Cariranha
151517	2900034789	-14.6764	-45.4667	105	09/01/2023	05:00:00	35.39	Cariranha
151518	2900034789	-14.6764	-45.4667	106	10/01/2023	17:00:00	35.38	Cariranha
151519	2900034789	-14.6764	-45.4667	107	11/01/2023	19:00:00	35.38	Cariranha
151520	2900034789	-14.6764	-45.4667	108	12/01/2023	17:00:00	35.38	Cariranha
151521	2900034789	-14.6764	-45.4667	109	13/01/2023	16:00:00	35.38	Cariranha
151522	2900034789	-14.6764	-45.4667	110	14/01/2023	04:00:00	35.39	Cariranha
151523	2900034789	-14.6764	-45.4667	111	15/01/2023	04:00:00	35.39	Cariranha
151524	2900034789	-14.6764	-45.4667	112	16/01/2023	06:00:00	35.39	Cariranha
151525	2900034789	-14.6764	-45.4667	113	17/01/2023	05:00:00	35.39	Cariranha
151526	2900034789	-14.6764	-45.4667	114	18/01/2023	11:00:00	35.39	Cariranha
151527	2900034789	-14.6764	-45.4667	115	19/01/2023	05:00:00	35.39	Cariranha
151528	2900034789	-14.6764	-45.4667	116	20/01/2023	10:00:00	35.39	Cariranha
151529	2900034789	-14.6764	-45.4667	117	21/01/2023	11:00:00	35.39	Cariranha
151530	2900034789	-14.6764	-45.4667	118	22/01/2023	15:00:00	35.39	Cariranha
151531	2900034789	-14.6764	-45.4667	119	23/01/2023	13:00:00	35.39	Cariranha
151532	2900034789	-14.6764	-45.4667	120	24/01/2023	17:00:00	35.39	Cariranha
151533	2900034789	-14.6764	-45.4667	121	25/01/2023	12:00:00	35.39	Cariranha
151534	2900034789	-14.6764	-45.4667	122	26/01/2023	05:00:00	35.4	Cariranha
151535	2900034789	-14.6764	-45.4667	123	27/01/2023	06:00:00	35.4	Cariranha
151536	2900034789	-14.6764	-45.4667	124	28/01/2023	05:00:00	35.4	Cariranha
151537	2900034789	-14.6764	-45.4667	125	29/01/2023	05:00:00	35.4	Cariranha
151538	2900034789	-14.6764	-45.4667	126	30/01/2023	04:00:00	35.4	Cariranha
151539	2900034789	-14.6764	-45.4667	127	31/01/2023	04:00:00	35.4	Cariranha
151540	2900034789	-14.6764	-45.4667	128	01/02/2023	05:00:00	35.4	Cariranha
151541	2900034789	-14.6764	-45.4667	129	02/02/2023	00:00:00	35.4	Cariranha
151542	2900034789	-14.6764	-45.4667	130	03/02/2023	05:00:00	35.4	Cariranha
151543	2900034789	-14.6764	-45.4667	131	04/02/2023	00:00:00	35.4	Cariranha
151544	2900034789	-14.6764	-45.4667	132	05/02/2023	18:00:00	35.39	Cariranha
151545	2900034789	-14.6764	-45.4667	133	06/02/2023	16:00:00	35.39	Cariranha
151546	2900034789	-14.6764	-45.4667	134	07/02/2023	00:00:00	35.4	Cariranha
151547	2900034789	-14.6764	-45.4667	135	08/02/2023	00:00:00	35.4	Cariranha
151548	2900034789	-14.6764	-45.4667	136	09/02/2023	06:00:00	35.42	Cariranha
151549	2900034789	-14.6764	-45.4667	137	10/02/2023	05:00:00	35.42	Cariranha
151550	2900034789	-14.6764	-45.4667	138	11/02/2023	07:00:00	35.42	Cariranha
151551	2900034789	-14.6764	-45.4667	139	12/02/2023	06:00:00	35.42	Cariranha
151552	2900034789	-14.6764	-45.4667	140	13/02/2023	12:00:00	35.42	Cariranha
151553	2900034789	-14.6764	-45.4667	141	14/02/2023	06:00:00	35.42	Cariranha
151554	2900034789	-14.6764	-45.4667	142	15/02/2023	06:00:00	35.42	Cariranha
151555	2900034789	-14.6764	-45.4667	143	16/02/2023	06:00:00	35.42	Cariranha
151556	2900034789	-14.6764	-45.4667	144	17/02/2023	06:00:00	35.42	Cariranha
151557	2900034789	-14.6764	-45.4667	145	18/02/2023	19:00:00	35.42	Cariranha
151558	2900034789	-14.6764	-45.4667	146	19/02/2023	14:00:00	35.42	Cariranha
151559	2900034789	-14.6764	-45.4667	147	20/02/2023	00:00:00	35.43	Cariranha
151560	2900034789	-14.6764	-45.4667	148	21/02/2023	17:00:00	35.42	Cariranha
151561	2900034789	-14.6764	-45.4667	149	22/02/2023	00:00:00	35.43	Cariranha
151562	2900034789	-14.6764	-45.4667	150	23/02/2023	14:00:00	35.42	Cariranha
151563	2900034789	-14.6764	-45.4667	151	24/02/2023	13:00:00	35.42	Cariranha
151564	2900034789	-14.6764	-45.4667	152	25/02/2023	00:00:00	35.43	Cariranha
151565	2900034789	-14.6764	-45.4667	153	26/02/2023	00:00:00	35.43	Cariranha
151566	2900034789	-14.6764	-45.4667	154	27/02/2023	03:00:00	35.43	Cariranha
151567	2900034789	-14.6764	-45.4667	155	28/02/2023	18:00:00	35.42	Cariranha
151568	2900034789	-14.6764	-45.4667	156	01/03/2023	18:00:00	35.42	Cariranha
151569	2900034789	-14.6764	-45.4667	157	02/03/2023	11:00:00	35.42	Cariranha
151570	2900034789	-14.6764	-45.4667	158	03/03/2023	18:00:00	35.42	Cariranha
151571	2900034789	-14.6764	-45.4667	159	04/03/2023	18:00:00	35.42	Cariranha
151572	2900034789	-14.6764	-45.4667	160	05/03/2023	18:00:00	35.42	Cariranha
151573	2900034789	-14.6764	-45.4667	161	06/03/2023	00:00:00	35.43	Cariranha
151574	2900034789	-14.6764	-45.4667	162	07/03/2023	05:00:00	35.43	Cariranha
151575	2900034789	-14.6764	-45.4667	163	08/03/2023	01:00:00	35.43	Cariranha
151576	2900034789	-14.6764	-45.4667	164	09/03/2023	01:00:00	35.43	Cariranha
151577	2900034789	-14.6764	-45.4667	165	10/03/2023	03:00:00	35.43	Cariranha
151578	2900034789	-14.6764	-45.4667	166	11/03/2023	05:00:00	35.43	Cariranha
151579	2900034789	-14.6764	-45.4667	167	12/03/2023	05:00:00	35.43	Cariranha
151580	2900034789	-14.6764	-45.4667	168	13/03/2023	01:00:00	35.43	Cariranha
151581	2900034789	-14.6764	-45.4667	169	14/03/2023	04:00:00	35.43	Cariranha
151582	2900034789	-14.6764	-45.4667	170	15/03/2023	05:00:00	35.43	Cariranha
151583	2900034789	-14.6764	-45.4667	171	16/03/2023	06:00:00	35.43	Cariranha
151584	2900034789	-14.6764	-45.4667	172	17/03/2023	05:00:00	35.43	Cariranha
151585	2900034789	-14.6764	-45.4667	173	18/03/2023	05:00:00	35.43	Cariranha
151586	2900034789	-14.6764	-45.4667	174	19/03/2023	05:00:00	35.43	Cariranha
151587	2900034789	-14.6764	-45.4667	175	20/03/2023	05:00:00	35.43	Cariranha
151588	2900034789	-14.6764	-45.4667	176	21/03/2023	07:00:00	35.43	Cariranha
151589	2900034789	-14.6764	-45.4667	177	22/03/2023	05:00:00	35.43	Cariranha
151590	2900034789	-14.6764	-45.4667	178	23/03/2023	05:00:00	35.43	Cariranha
151591	2900034789	-14.6764	-45.4667	179	24/03/2023	04:00:00	35.43	Cariranha
151592	2900034789	-14.6764	-45.4667	180	25/03/2023	05:00:00	35.43	Cariranha
151593	2900034789	-14.6764	-45.4667	181	26/03/2023	10:00:00	35.43	Cariranha
151594	2900034789	-14.6764	-45.4667	182	27/03/2023	04:00:00	35.43	Cariranha
151595	2900034789	-14.6764	-45.4667	183	28/03/2023	05:00:00	35.43	Cariranha
151596	2900034789	-14.6764	-45.4667	184	29/03/2023	06:00:00	35.43	Cariranha
151597	2900034789	-14.6764	-45.4667	185	30/03/2023	05:00:00	35.43	Cariranha
151598	2900034789	-14.6764	-45.4667	186	31/03/2023	04:00:00	35.43	Cariranha
151599	2900034789	-14.6764	-45.4667	187	01/04/2023	04:00:00	35.43	Cariranha
151600	2900034789	-14.6764	-45.4667	188	02/04/2023	06:00:00	35.43	Cariranha
151601	2900034789	-14.6764	-45.4667	189	03/04/2023	05:00:00	35.43	Cariranha
151602	2900034789	-14.6764	-45.4667	190	04/04/2023	00:00:00	35.43	Cariranha
151603	2900034789	-14.6764	-45.4667	191	05/04/2023	04:00:00	35.43	Cariranha
151604	2900034789	-14.6764	-45.4667	192	06/04/2023	05:00:00	35.43	Cariranha
151605	2900034789	-14.6764	-45.4667	193	07/04/2023	06:00:00	35.43	Cariranha
151606	2900034789	-14.6764	-45.4667	194	08/04/2023	04:00:00	35.43	Cariranha
151607	2900034789	-14.6764	-45.4667	195	09/04/2023	07:00:00	35.43	Cariranha
151608	2900034789	-14.6764	-45.4667	196	10/04/2023	11:00:00	35.43	Cariranha
151609	2900034789	-14.6764	-45.4667	197	11/04/2023	05:00:00	35.43	Cariranha
151610	2900034789	-14.6764	-45.4667	198	12/04/2023	05:00:00	35.43	Cariranha
151611	2900034789	-14.6764	-45.4667	199	13/04/2023	05:00:00	35.43	Cariranha
151612	2900034789	-14.6764	-45.4667	200	14/04/2023	06:00:00	35.43	Cariranha
151613	2900034789	-14.6764	-45.4667	201	15/04/2023	10:00:00	35.43	Cariranha
151614	2900034789	-14.6764	-45.4667	202	16/04/2023	05:00:00	35.43	Cariranha
151615	2900034789	-14.6764	-45.4667	203	17/04/2023	10:00:00	35.43	Cariranha
151616	2900034789	-14.6764	-45.4667	204	18/04/2023	06:00:00	35.43	Cariranha
151617	2900034789	-14.6764	-45.4667	205	19/04/2023	17:00:00	35.43	Cariranha
151618	2900034789	-14.6764	-45.4667	206	20/04/2023	12:00:00	35.43	Cariranha
151619	2900034789	-14.6764	-45.4667	207	21/04/2023	16:00:00	35.43	Cariranha
151620	2900034789	-14.6764	-45.4667	208	22/04/2023	16:00:00	35.43	Cariranha
151621	2900034789	-14.6764	-45.4667	209	23/04/2023	17:00:00	35.43	Cariranha
151622	2900034789	-14.6764	-45.4667	210	24/04/2023	17:00:00	35.43	Cariranha
151623	2900034789	-14.6764	-45.4667	211	25/04/2023	17:00:00	35.43	Cariranha
151624	2900034789	-14.6764	-45.4667	212	26/04/2023	12:00:00	35.43	Cariranha
151625	2900034789	-14.6764	-45.4667	213	27/04/2023	16:00:00	35.43	Cariranha
151626	2900034789	-14.6764	-45.4667	214	28/04/2023	16:00:00	35.43	Cariranha
151627	2900034789	-14.6764	-45.4667	215	29/04/2023	17:00:00	35.43	Cariranha
151628	2900034789	-14.6764	-45.4667	216	30/04/2023	19:00:00	35.43	Cariranha
151629	2900034789	-14.6764	-45.4667	217	01/05/2023	17:00:00	35.43	Cariranha
151630	2900034789	-14.6764	-45.4667	218	02/05/2023	16:00:00	35.43	Cariranha
151631	2900034789	-14.6764	-45.4667	219	03/05/2023	17:00:00	35.43	Cariranha
151632	2900034789	-14.6764	-45.4667	220	04/05/2023	05:00:00	35.44	Cariranha
151633	2900034789	-14.6764	-45.4667	221	05/05/2023	00:00:00	35.44	Cariranha
151634	2900034789	-14.6764	-45.4667	222	06/05/2023	00:00:00	35.44	Cariranha
151635	2900034789	-14.6764	-45.4667	223	07/05/2023	05:00:00	35.44	Cariranha
151636	2900034789	-14.6764	-45.4667	224	08/05/2023	04:00:00	35.44	Cariranha
151637	2900034789	-14.6764	-45.4667	225	09/05/2023	00:00:00	35.44	Cariranha
151638	2900034789	-14.6764	-45.4667	226	10/05/2023	03:00:00	35.44	Cariranha
151639	2900034789	-14.6764	-45.4667	227	11/05/2023	05:00:00	35.44	Cariranha
151640	2900034789	-14.6764	-45.4667	228	12/05/2023	06:00:00	35.44	Cariranha
151641	2900034789	-14.6764	-45.4667	229	13/05/2023	05:00:00	35.44	Cariranha
151642	2900034789	-14.6764	-45.4667	230	14/05/2023	11:00:00	35.44	Cariranha
151643	2900034789	-14.6764	-45.4667	231	15/05/2023	09:00:00	35.44	Cariranha
151644	2900034789	-14.6764	-45.4667	232	16/05/2023	05:00:00	35.44	Cariranha
151645	2900034789	-14.6764	-45.4667	233	17/05/2023	06:00:00	35.44	Cariranha
151646	2900034789	-14.6764	-45.4667	234	18/05/2023	11:00:00	35.44	Cariranha
151647	2900034789	-14.6764	-45.4667	235	19/05/2023	06:00:00	35.44	Cariranha
151648	2900034789	-14.6764	-45.4667	236	20/05/2023	06:00:00	35.44	Cariranha
151649	2900034789	-14.6764	-45.4667	237	21/05/2023	11:00:00	35.44	Cariranha
151650	2900034789	-14.6764	-45.4667	238	22/05/2023	17:00:00	35.44	Cariranha
151651	2900034789	-14.6764	-45.4667	239	23/05/2023	16:00:00	35.44	Cariranha
151652	2900034789	-14.6764	-45.4667	240	24/05/2023	12:00:00	35.44	Cariranha
151653	2900034789	-14.6764	-45.4667	241	25/05/2023	16:00:00	35.44	Cariranha
151654	2900034789	-14.6764	-45.4667	242	26/05/2023	16:00:00	35.44	Cariranha
151655	2900034789	-14.6764	-45.4667	243	27/05/2023	16:00:00	35.44	Cariranha
151656	2900034789	-14.6764	-45.4667	244	28/05/2023	16:00:00	35.44	Cariranha
151657	2900034789	-14.6764	-45.4667	245	29/05/2023	17:00:00	35.44	Cariranha
151658	2900034789	-14.6764	-45.4667	246	30/05/2023	05:00:00	35.45	Cariranha
151659	2900034789	-14.6764	-45.4667	247	31/05/2023	04:00:00	35.45	Cariranha
151660	2900034789	-14.6764	-45.4667	248	01/06/2023	17:00:00	35.44	Cariranha
151661	2900034789	-14.6764	-45.4667	249	02/06/2023	16:00:00	35.44	Cariranha
151662	2900034789	-14.6764	-45.4667	250	03/06/2023	06:00:00	35.45	Cariranha
151663	2900034789	-14.6764	-45.4667	251	04/06/2023	06:00:00	35.45	Cariranha
151664	2900034789	-14.6764	-45.4667	252	05/06/2023	00:00:00	35.45	Cariranha
151665	2900034789	-14.6764	-45.4667	253	06/06/2023	06:00:00	35.45	Cariranha
151666	2900034789	-14.6764	-45.4667	254	07/06/2023	11:00:00	35.45	Cariranha
151667	2900034789	-14.6764	-45.4667	255	08/06/2023	06:00:00	35.45	Cariranha
151668	2900034789	-14.6764	-45.4667	256	09/06/2023	05:00:00	35.45	Cariranha
151669	2900034789	-14.6764	-45.4667	257	10/06/2023	06:00:00	35.45	Cariranha
151670	2900034789	-14.6764	-45.4667	258	11/06/2023	06:00:00	35.45	Cariranha
151671	2900034789	-14.6764	-45.4667	259	12/06/2023	06:00:00	35.45	Cariranha
151672	2900034789	-14.6764	-45.4667	260	13/06/2023	11:00:00	35.45	Cariranha
151673	2900034789	-14.6764	-45.4667	261	14/06/2023	16:00:00	35.45	Cariranha
151674	2900034789	-14.6764	-45.4667	262	15/06/2023	17:00:00	35.45	Cariranha
151675	2900034789	-14.6764	-45.4667	263	16/06/2023	16:00:00	35.45	Cariranha
151676	2900034789	-14.6764	-45.4667	264	17/06/2023	17:00:00	35.45	Cariranha
151677	2900034789	-14.6764	-45.4667	265	18/06/2023	17:00:00	35.45	Cariranha
151678	2900034789	-14.6764	-45.4667	266	19/06/2023	05:00:00	35.46	Cariranha
151679	2900034789	-14.6764	-45.4667	267	20/06/2023	00:00:00	35.46	Cariranha
151680	2900034789	-14.6764	-45.4667	268	21/06/2023	18:00:00	35.45	Cariranha
151681	2900034789	-14.6764	-45.4667	269	22/06/2023	18:00:00	35.45	Cariranha
151682	2900034789	-14.6764	-45.4667	270	23/06/2023	06:00:00	35.46	Cariranha
151683	2900034789	-14.6764	-45.4667	271	24/06/2023	04:00:00	35.46	Cariranha
151684	2900034789	-14.6764	-45.4667	272	25/06/2023	06:00:00	35.46	Cariranha
151685	2900034789	-14.6764	-45.4667	273	26/06/2023	06:00:00	35.46	Cariranha
151686	2900034789	-14.6764	-45.4667	274	27/06/2023	06:00:00	35.46	Cariranha
151687	2900034789	-14.6764	-45.4667	275	28/06/2023	07:00:00	35.46	Cariranha
151688	2900034789	-14.6764	-45.4667	276	29/06/2023	06:00:00	35.46	Cariranha
151689	2900034789	-14.6764	-45.4667	277	30/06/2023	10:00:00	35.46	Cariranha
151690	2900034789	-14.6764	-45.4667	278	01/07/2023	06:00:00	35.46	Cariranha
151691	2900034789	-14.6764	-45.4667	279	02/07/2023	06:00:00	35.46	Cariranha
151692	2900034789	-14.6764	-45.4667	280	03/07/2023	11:00:00	35.46	Cariranha
151693	2900034789	-14.6764	-45.4667	281	04/07/2023	12:00:00	35.46	Cariranha
151694	2900034789	-14.6764	-45.4667	282	05/07/2023	18:00:00	35.46	Cariranha
151695	2900034789	-14.6764	-45.4667	283	06/07/2023	07:00:00	35.46	Cariranha
151696	2900034789	-14.6764	-45.4667	284	07/07/2023	12:00:00	35.46	Cariranha
151697	2900034789	-14.6764	-45.4667	285	08/07/2023	12:00:00	35.46	Cariranha
151698	2900034789	-14.6764	-45.4667	286	09/07/2023	16:00:00	35.46	Cariranha
151699	2900034789	-14.6764	-45.4667	287	10/07/2023	17:00:00	35.46	Cariranha
151700	2900034789	-14.6764	-45.4667	288	11/07/2023	17:00:00	35.46	Cariranha
151701	2900034789	-14.6764	-45.4667	289	12/07/2023	12:00:00	35.46	Cariranha
151702	2900034789	-14.6764	-45.4667	290	13/07/2023	04:00:00	35.47	Cariranha
151703	2900034789	-14.6764	-45.4667	291	14/07/2023	05:00:00	35.47	Cariranha
151704	2900034789	-14.6764	-45.4667	292	15/07/2023	05:00:00	35.47	Cariranha
151705	2900034789	-14.6764	-45.4667	293	16/07/2023	06:00:00	35.47	Cariranha
151706	2900034789	-14.6764	-45.4667	294	17/07/2023	06:00:00	35.47	Cariranha
151707	2900034789	-14.6764	-45.4667	295	18/07/2023	05:00:00	35.47	Cariranha
151708	2900034790	-14.7128	-45.4117	1	27/09/2022	19:00:00	77.63	Cariranha
151709	2900034790	-14.7128	-45.4117	2	28/09/2022	13:00:00	77.63	Cariranha
151710	2900034790	-14.7128	-45.4117	3	29/09/2022	01:00:00	77.64	Cariranha
151711	2900034790	-14.7128	-45.4117	4	30/09/2022	01:00:00	77.65	Cariranha
151712	2900034790	-14.7128	-45.4117	5	01/10/2022	00:00:00	77.65	Cariranha
151713	2900034790	-14.7128	-45.4117	6	02/10/2022	04:00:00	77.64	Cariranha
151714	2900034790	-14.7128	-45.4117	7	03/10/2022	23:00:00	77.64	Cariranha
151715	2900034790	-14.7128	-45.4117	8	04/10/2022	05:00:00	77.64	Cariranha
151716	2900034790	-14.7128	-45.4117	9	05/10/2022	00:00:00	77.65	Cariranha
151717	2900034790	-14.7128	-45.4117	10	06/10/2022	12:00:00	77.64	Cariranha
151718	2900034790	-14.7128	-45.4117	11	07/10/2022	06:00:00	77.65	Cariranha
151719	2900034790	-14.7128	-45.4117	12	08/10/2022	19:00:00	77.64	Cariranha
151720	2900034790	-14.7128	-45.4117	13	09/10/2022	20:00:00	77.65	Cariranha
151721	2900034790	-14.7128	-45.4117	14	10/10/2022	05:00:00	77.66	Cariranha
151722	2900034790	-14.7128	-45.4117	15	11/10/2022	21:00:00	77.65	Cariranha
151723	2900034790	-14.7128	-45.4117	16	12/10/2022	12:00:00	77.64	Cariranha
151724	2900034790	-14.7128	-45.4117	17	13/10/2022	00:00:00	77.66	Cariranha
151725	2900034790	-14.7128	-45.4117	18	14/10/2022	21:00:00	77.65	Cariranha
151726	2900034790	-14.7128	-45.4117	19	15/10/2022	01:00:00	77.66	Cariranha
151727	2900034790	-14.7128	-45.4117	20	16/10/2022	12:00:00	77.65	Cariranha
151728	2900034790	-14.7128	-45.4117	21	17/10/2022	01:00:00	77.66	Cariranha
151729	2900034790	-14.7128	-45.4117	22	18/10/2022	19:00:00	77.66	Cariranha
151730	2900034790	-14.7128	-45.4117	23	19/10/2022	22:00:00	77.66	Cariranha
151731	2900034790	-14.7128	-45.4117	24	20/10/2022	05:00:00	77.65	Cariranha
151732	2900034790	-14.7128	-45.4117	25	21/10/2022	05:00:00	77.66	Cariranha
151733	2900034790	-14.7128	-45.4117	26	22/10/2022	06:00:00	77.67	Cariranha
151734	2900034790	-14.7128	-45.4117	27	23/10/2022	00:00:00	77.68	Cariranha
151735	2900034790	-14.7128	-45.4117	28	24/10/2022	19:00:00	77.66	Cariranha
151736	2900034790	-14.7128	-45.4117	29	25/10/2022	13:00:00	77.66	Cariranha
151737	2900034790	-14.7128	-45.4117	30	26/10/2022	19:00:00	77.66	Cariranha
151738	2900034790	-14.7128	-45.4117	31	27/10/2022	21:00:00	77.67	Cariranha
151739	2900034790	-14.7128	-45.4117	32	28/10/2022	21:00:00	77.67	Cariranha
151740	2900034790	-14.7128	-45.4117	33	29/10/2022	06:00:00	77.68	Cariranha
151741	2900034790	-14.7128	-45.4117	34	30/10/2022	05:00:00	77.67	Cariranha
151742	2900034790	-14.7128	-45.4117	35	31/10/2022	06:00:00	77.68	Cariranha
151743	2900034790	-14.7128	-45.4117	36	01/11/2022	11:00:00	77.68	Cariranha
151744	2900034790	-14.7128	-45.4117	37	02/11/2022	19:00:00	77.68	Cariranha
151745	2900034790	-14.7128	-45.4117	38	03/11/2022	07:00:00	77.68	Cariranha
151746	2900034790	-14.7128	-45.4117	39	04/11/2022	06:00:00	77.68	Cariranha
151747	2900034790	-14.7128	-45.4117	40	05/11/2022	19:00:00	77.68	Cariranha
151748	2900034790	-14.7128	-45.4117	167	06/11/2022	15:00:00	77.68	Cariranha
151749	2900034790	-14.7128	-45.4117	41	06/11/2022	19:00:00	77.68	Cariranha
151750	2900034790	-14.7128	-45.4117	168	07/11/2022	14:00:00	77.68	Cariranha
151751	2900034790	-14.7128	-45.4117	42	07/11/2022	13:00:00	77.68	Cariranha
151752	2900034790	-14.7128	-45.4117	43	08/11/2022	00:00:00	77.69	Cariranha
151753	2900034790	-14.7128	-45.4117	44	09/11/2022	11:00:00	77.69	Cariranha
151754	2900034790	-14.7128	-45.4117	170	09/11/2022	12:00:00	77.69	Cariranha
151755	2900034790	-14.7128	-45.4117	45	10/11/2022	06:00:00	77.69	Cariranha
151756	2900034790	-14.7128	-45.4117	171	10/11/2022	07:00:00	77.69	Cariranha
151757	2900034790	-14.7128	-45.4117	172	11/11/2022	20:00:00	77.68	Cariranha
151758	2900034790	-14.7128	-45.4117	46	11/11/2022	19:00:00	77.68	Cariranha
151759	2900034790	-14.7128	-45.4117	173	12/11/2022	20:00:00	77.69	Cariranha
151760	2900034790	-14.7128	-45.4117	47	12/11/2022	19:00:00	77.69	Cariranha
151761	2900034790	-14.7128	-45.4117	48	13/11/2022	06:00:00	77.69	Cariranha
151762	2900034790	-14.7128	-45.4117	174	13/11/2022	07:00:00	77.69	Cariranha
151763	2900034790	-14.7128	-45.4117	175	14/11/2022	06:00:00	77.7	Cariranha
151764	2900034790	-14.7128	-45.4117	49	14/11/2022	05:00:00	77.7	Cariranha
151765	2900034790	-14.7128	-45.4117	50	15/11/2022	05:00:00	77.7	Cariranha
151766	2900034790	-14.7128	-45.4117	176	15/11/2022	06:00:00	77.7	Cariranha
151767	2900034790	-14.7128	-45.4117	51	16/11/2022	01:00:00	77.7	Cariranha
151768	2900034790	-14.7128	-45.4117	177	16/11/2022	02:00:00	77.7	Cariranha
151769	2900034790	-14.7128	-45.4117	52	17/11/2022	05:00:00	77.69	Cariranha
151770	2900034790	-14.7128	-45.4117	178	17/11/2022	06:00:00	77.69	Cariranha
151771	2900034790	-14.7128	-45.4117	179	18/11/2022	01:00:00	77.7	Cariranha
151772	2900034790	-14.7128	-45.4117	53	18/11/2022	00:00:00	77.7	Cariranha
151773	2900034790	-14.7128	-45.4117	54	19/11/2022	05:00:00	77.71	Cariranha
151774	2900034790	-14.7128	-45.4117	181	20/11/2022	07:00:00	77.7	Cariranha
151775	2900034790	-14.7128	-45.4117	55	20/11/2022	06:00:00	77.7	Cariranha
151776	2900034790	-14.7128	-45.4117	182	21/11/2022	20:00:00	77.69	Cariranha
151777	2900034790	-14.7128	-45.4117	56	21/11/2022	19:00:00	77.69	Cariranha
151778	2900034790	-14.7128	-45.4117	183	22/11/2022	01:00:00	77.71	Cariranha
151779	2900034790	-14.7128	-45.4117	57	22/11/2022	00:00:00	77.71	Cariranha
151780	2900034790	-14.7128	-45.4117	58	23/11/2022	15:00:00	77.7	Cariranha
151781	2900034790	-14.7128	-45.4117	184	23/11/2022	16:00:00	77.7	Cariranha
151782	2900034790	-14.7128	-45.4117	185	24/11/2022	07:00:00	77.7	Cariranha
151783	2900034790	-14.7128	-45.4117	59	24/11/2022	06:00:00	77.7	Cariranha
151784	2900034790	-14.7128	-45.4117	60	25/11/2022	19:00:00	77.7	Cariranha
151785	2900034790	-14.7128	-45.4117	186	25/11/2022	20:00:00	77.7	Cariranha
151786	2900034790	-14.7128	-45.4117	61	26/11/2022	12:00:00	77.71	Cariranha
151787	2900034790	-14.7128	-45.4117	187	26/11/2022	13:00:00	77.71	Cariranha
151788	2900034790	-14.7128	-45.4117	188	27/11/2022	14:00:00	77.7	Cariranha
151789	2900034790	-14.7128	-45.4117	62	27/11/2022	13:00:00	77.7	Cariranha
151790	2900034790	-14.7128	-45.4117	189	28/11/2022	08:00:00	77.7	Cariranha
151791	2900034790	-14.7128	-45.4117	63	28/11/2022	07:00:00	77.7	Cariranha
151792	2900034790	-14.7128	-45.4117	64	29/11/2022	13:00:00	77.7	Cariranha
151793	2900034790	-14.7128	-45.4117	190	29/11/2022	14:00:00	77.7	Cariranha
151794	2900034790	-14.7128	-45.4117	191	30/11/2022	07:00:00	77.72	Cariranha
151795	2900034790	-14.7128	-45.4117	65	30/11/2022	06:00:00	77.72	Cariranha
151796	2900034790	-14.7128	-45.4117	66	01/12/2022	19:00:00	77.72	Cariranha
151797	2900034790	-14.7128	-45.4117	192	01/12/2022	20:00:00	77.72	Cariranha
151798	2900034790	-14.7128	-45.4117	67	02/12/2022	12:00:00	77.72	Cariranha
151799	2900034790	-14.7128	-45.4117	193	02/12/2022	13:00:00	77.72	Cariranha
151800	2900034790	-14.7128	-45.4117	194	03/12/2022	14:00:00	77.72	Cariranha
151801	2900034790	-14.7128	-45.4117	68	03/12/2022	13:00:00	77.72	Cariranha
151802	2900034790	-14.7128	-45.4117	69	04/12/2022	00:00:00	77.72	Cariranha
151803	2900034790	-14.7128	-45.4117	196	05/12/2022	14:00:00	77.72	Cariranha
151804	2900034790	-14.7128	-45.4117	70	05/12/2022	13:00:00	77.72	Cariranha
151805	2900034790	-14.7128	-45.4117	71	06/12/2022	05:00:00	77.73	Cariranha
151806	2900034790	-14.7128	-45.4117	197	06/12/2022	06:00:00	77.73	Cariranha
151807	2900034790	-14.7128	-45.4117	198	07/12/2022	12:00:00	77.71	Cariranha
151808	2900034790	-14.7128	-45.4117	72	07/12/2022	11:00:00	77.71	Cariranha
151809	2900034790	-14.7128	-45.4117	199	08/12/2022	14:00:00	77.71	Cariranha
151810	2900034790	-14.7128	-45.4117	73	08/12/2022	13:00:00	77.71	Cariranha
151811	2900034790	-14.7128	-45.4117	74	09/12/2022	12:00:00	77.72	Cariranha
151812	2900034790	-14.7128	-45.4117	200	09/12/2022	13:00:00	77.72	Cariranha
151813	2900034790	-14.7128	-45.4117	75	10/12/2022	13:00:00	77.73	Cariranha
151814	2900034790	-14.7128	-45.4117	201	10/12/2022	14:00:00	77.73	Cariranha
151815	2900034790	-14.7128	-45.4117	202	11/12/2022	03:00:00	77.73	Cariranha
151816	2900034790	-14.7128	-45.4117	76	11/12/2022	02:00:00	77.73	Cariranha
151817	2900034790	-14.7128	-45.4117	77	12/12/2022	05:00:00	77.72	Cariranha
151818	2900034790	-14.7128	-45.4117	203	12/12/2022	06:00:00	77.72	Cariranha
151819	2900034790	-14.7128	-45.4117	204	13/12/2022	12:00:00	77.72	Cariranha
151820	2900034790	-14.7128	-45.4117	78	13/12/2022	11:00:00	77.72	Cariranha
151821	2900034790	-14.7128	-45.4117	79	14/12/2022	00:00:00	77.73	Cariranha
151822	2900034790	-14.7128	-45.4117	205	14/12/2022	01:00:00	77.73	Cariranha
151823	2900034790	-14.7128	-45.4117	206	15/12/2022	21:00:00	77.73	Cariranha
151824	2900034790	-14.7128	-45.4117	80	15/12/2022	20:00:00	77.73	Cariranha
151825	2900034790	-14.7128	-45.4117	81	16/12/2022	18:00:00	77.72	Cariranha
151826	2900034790	-14.7128	-45.4117	207	16/12/2022	19:00:00	77.72	Cariranha
151827	2900034790	-14.7128	-45.4117	82	17/12/2022	01:00:00	77.73	Cariranha
151828	2900034790	-14.7128	-45.4117	208	17/12/2022	02:00:00	77.73	Cariranha
151829	2900034790	-14.7128	-45.4117	83	18/12/2022	11:00:00	77.74	Cariranha
151830	2900034790	-14.7128	-45.4117	209	18/12/2022	12:00:00	77.74	Cariranha
151831	2900034790	-14.7128	-45.4117	210	19/12/2022	06:00:00	77.74	Cariranha
151832	2900034790	-14.7128	-45.4117	84	19/12/2022	05:00:00	77.74	Cariranha
151833	2900034790	-14.7128	-45.4117	85	20/12/2022	14:00:00	77.73	Cariranha
151834	2900034790	-14.7128	-45.4117	211	20/12/2022	15:00:00	77.73	Cariranha
151835	2900034790	-14.7128	-45.4117	86	21/12/2022	06:00:00	77.73	Cariranha
151836	2900034790	-14.7128	-45.4117	212	21/12/2022	07:00:00	77.73	Cariranha
151837	2900034790	-14.7128	-45.4117	87	22/12/2022	07:00:00	77.73	Cariranha
151838	2900034790	-14.7128	-45.4117	213	22/12/2022	08:00:00	77.73	Cariranha
151839	2900034790	-14.7128	-45.4117	88	23/12/2022	12:00:00	77.74	Cariranha
151840	2900034790	-14.7128	-45.4117	214	23/12/2022	13:00:00	77.74	Cariranha
151841	2900034790	-14.7128	-45.4117	215	24/12/2022	06:00:00	77.74	Cariranha
151842	2900034790	-14.7128	-45.4117	89	24/12/2022	05:00:00	77.74	Cariranha
151843	2900034790	-14.7128	-45.4117	90	25/12/2022	13:00:00	77.74	Cariranha
151844	2900034790	-14.7128	-45.4117	216	25/12/2022	14:00:00	77.74	Cariranha
151845	2900034790	-14.7128	-45.4117	217	26/12/2022	21:00:00	77.74	Cariranha
151846	2900034790	-14.7128	-45.4117	91	26/12/2022	20:00:00	77.74	Cariranha
151847	2900034790	-14.7128	-45.4117	92	27/12/2022	05:00:00	77.74	Cariranha
151848	2900034790	-14.7128	-45.4117	218	27/12/2022	06:00:00	77.74	Cariranha
151849	2900034790	-14.7128	-45.4117	219	28/12/2022	20:00:00	77.74	Cariranha
151850	2900034790	-14.7128	-45.4117	93	28/12/2022	19:00:00	77.74	Cariranha
151851	2900034790	-14.7128	-45.4117	94	29/12/2022	04:00:00	77.75	Cariranha
151852	2900034790	-14.7128	-45.4117	220	29/12/2022	05:00:00	77.75	Cariranha
151853	2900034790	-14.7128	-45.4117	95	30/12/2022	13:00:00	77.74	Cariranha
151854	2900034790	-14.7128	-45.4117	221	30/12/2022	14:00:00	77.74	Cariranha
151855	2900034790	-14.7128	-45.4117	96	31/12/2022	00:00:00	77.75	Cariranha
151856	2900034790	-14.7128	-45.4117	223	01/01/2023	02:00:00	77.75	Cariranha
151857	2900034790	-14.7128	-45.4117	97	01/01/2023	01:00:00	77.75	Cariranha
151858	2900034790	-14.7128	-45.4117	98	02/01/2023	12:00:00	77.74	Cariranha
151859	2900034790	-14.7128	-45.4117	224	02/01/2023	13:00:00	77.74	Cariranha
151860	2900034790	-14.7128	-45.4117	99	03/01/2023	18:00:00	77.75	Cariranha
151861	2900034790	-14.7128	-45.4117	225	03/01/2023	19:00:00	77.75	Cariranha
151862	2900034790	-14.7128	-45.4117	226	04/01/2023	13:00:00	77.75	Cariranha
151863	2900034790	-14.7128	-45.4117	100	04/01/2023	12:00:00	77.75	Cariranha
151864	2900034790	-14.7128	-45.4117	227	05/01/2023	12:00:00	77.75	Cariranha
151865	2900034790	-14.7128	-45.4117	101	05/01/2023	11:00:00	77.75	Cariranha
151866	2900034790	-14.7128	-45.4117	228	06/01/2023	14:00:00	77.75	Cariranha
151867	2900034790	-14.7128	-45.4117	102	06/01/2023	13:00:00	77.75	Cariranha
151868	2900034790	-14.7128	-45.4117	103	07/01/2023	03:00:00	77.76	Cariranha
151869	2900034790	-14.7128	-45.4117	229	07/01/2023	04:00:00	77.76	Cariranha
151870	2900034790	-14.7128	-45.4117	104	08/01/2023	12:00:00	77.75	Cariranha
151871	2900034790	-14.7128	-45.4117	230	08/01/2023	13:00:00	77.75	Cariranha
151872	2900034790	-14.7128	-45.4117	231	09/01/2023	20:00:00	77.75	Cariranha
151873	2900034790	-14.7128	-45.4117	105	09/01/2023	19:00:00	77.75	Cariranha
151874	2900034790	-14.7128	-45.4117	106	10/01/2023	20:00:00	77.75	Cariranha
151875	2900034790	-14.7128	-45.4117	232	10/01/2023	21:00:00	77.75	Cariranha
151876	2900034790	-14.7128	-45.4117	107	11/01/2023	00:00:00	77.76	Cariranha
151877	2900034790	-14.7128	-45.4117	233	11/01/2023	01:00:00	77.76	Cariranha
151878	2900034790	-14.7128	-45.4117	234	12/01/2023	07:00:00	77.75	Cariranha
151879	2900034790	-14.7128	-45.4117	108	12/01/2023	06:00:00	77.75	Cariranha
151880	2900034790	-14.7128	-45.4117	235	13/01/2023	00:00:00	77.76	Cariranha
151881	2900034790	-14.7128	-45.4117	109	13/01/2023	06:00:00	77.76	Cariranha
151882	2900034790	-14.7128	-45.4117	236	14/01/2023	20:00:00	77.76	Cariranha
151883	2900034790	-14.7128	-45.4117	110	14/01/2023	19:00:00	77.76	Cariranha
151884	2900034790	-14.7128	-45.4117	111	15/01/2023	04:00:00	77.76	Cariranha
151885	2900034790	-14.7128	-45.4117	237	15/01/2023	05:00:00	77.76	Cariranha
151886	2900034790	-14.7128	-45.4117	238	16/01/2023	03:00:00	77.76	Cariranha
151887	2900034790	-14.7128	-45.4117	112	16/01/2023	05:00:00	77.76	Cariranha
151888	2900034790	-14.7128	-45.4117	113	17/01/2023	14:00:00	77.76	Cariranha
151889	2900034790	-14.7128	-45.4117	239	17/01/2023	15:00:00	77.76	Cariranha
151890	2900034790	-14.7128	-45.4117	114	18/01/2023	00:00:00	77.77	Cariranha
151891	2900034790	-14.7128	-45.4117	115	19/01/2023	13:00:00	77.76	Cariranha
151892	2900034790	-14.7128	-45.4117	241	19/01/2023	14:00:00	77.76	Cariranha
151893	2900034790	-14.7128	-45.4117	116	20/01/2023	18:00:00	77.76	Cariranha
151894	2900034790	-14.7128	-45.4117	242	20/01/2023	19:00:00	77.76	Cariranha
151895	2900034790	-14.7128	-45.4117	243	21/01/2023	07:00:00	77.76	Cariranha
151896	2900034790	-14.7128	-45.4117	117	21/01/2023	06:00:00	77.76	Cariranha
151897	2900034790	-14.7128	-45.4117	244	22/01/2023	13:00:00	77.76	Cariranha
151898	2900034790	-14.7128	-45.4117	118	22/01/2023	12:00:00	77.76	Cariranha
151899	2900034790	-14.7128	-45.4117	119	23/01/2023	20:00:00	77.76	Cariranha
151900	2900034790	-14.7128	-45.4117	245	23/01/2023	21:00:00	77.76	Cariranha
151901	2900034790	-14.7128	-45.4117	120	24/01/2023	13:00:00	77.76	Cariranha
151902	2900034790	-14.7128	-45.4117	246	24/01/2023	14:00:00	77.76	Cariranha
151903	2900034790	-14.7128	-45.4117	121	25/01/2023	00:00:00	77.77	Cariranha
151904	2900034790	-14.7128	-45.4117	122	26/01/2023	19:00:00	77.77	Cariranha
151905	2900034790	-14.7128	-45.4117	248	26/01/2023	20:00:00	77.77	Cariranha
151906	2900034790	-14.7128	-45.4117	123	27/01/2023	01:00:00	77.78	Cariranha
151907	2900034790	-14.7128	-45.4117	250	28/01/2023	21:00:00	77.77	Cariranha
151908	2900034790	-14.7128	-45.4117	124	28/01/2023	20:00:00	77.77	Cariranha
151909	2900034790	-14.7128	-45.4117	125	29/01/2023	22:00:00	77.77	Cariranha
151910	2900034790	-14.7128	-45.4117	251	29/01/2023	23:00:00	77.77	Cariranha
151911	2900034790	-14.7128	-45.4117	126	30/01/2023	00:00:00	77.78	Cariranha
151912	2900034790	-14.7128	-45.4117	253	06/02/2023	20:00:00	77.84	Cariranha
151913	2900034790	-14.7128	-45.4117	254	07/02/2023	22:00:00	77.84	Cariranha
151914	2900034790	-14.7128	-45.4117	255	08/02/2023	21:00:00	77.84	Cariranha
151915	2900034790	-14.7128	-45.4117	256	09/02/2023	20:00:00	77.84	Cariranha
151916	2900034790	-14.7128	-45.4117	257	10/02/2023	22:00:00	77.84	Cariranha
151917	2900034790	-14.7128	-45.4117	258	11/02/2023	19:00:00	77.84	Cariranha
151918	2900034790	-14.7128	-45.4117	259	12/02/2023	21:00:00	77.84	Cariranha
151919	2900034790	-14.7128	-45.4117	260	13/02/2023	17:00:00	77.84	Cariranha
151920	2900034790	-14.7128	-45.4117	261	14/02/2023	05:00:00	77.85	Cariranha
151921	2900034790	-14.7128	-45.4117	262	15/02/2023	06:00:00	77.86	Cariranha
151922	2900034790	-14.7128	-45.4117	263	16/02/2023	14:00:00	77.85	Cariranha
151923	2900034790	-14.7128	-45.4117	264	17/02/2023	20:00:00	77.85	Cariranha
151924	2900034790	-14.7128	-45.4117	265	18/02/2023	14:00:00	77.85	Cariranha
151925	2900034790	-14.7128	-45.4117	266	19/02/2023	22:00:00	77.85	Cariranha
151926	2900034790	-14.7128	-45.4117	267	20/02/2023	22:00:00	77.85	Cariranha
151927	2900034790	-14.7128	-45.4117	268	21/02/2023	06:00:00	77.85	Cariranha
151928	2900034790	-14.7128	-45.4117	269	22/02/2023	15:00:00	77.85	Cariranha
151929	2900034790	-14.7128	-45.4117	270	23/02/2023	00:00:00	77.86	Cariranha
151930	2900034790	-14.7128	-45.4117	271	24/02/2023	21:00:00	77.85	Cariranha
151931	2900034790	-14.7128	-45.4117	272	25/02/2023	23:00:00	77.85	Cariranha
151932	2900034790	-14.7128	-45.4117	273	26/02/2023	20:00:00	77.85	Cariranha
151933	2900034790	-14.7128	-45.4117	274	27/02/2023	18:00:00	77.85	Cariranha
151934	2900034790	-14.7128	-45.4117	275	28/02/2023	19:00:00	77.85	Cariranha
151935	2900034790	-14.7128	-45.4117	276	01/03/2023	00:00:00	77.86	Cariranha
151936	2900034790	-14.7128	-45.4117	277	02/03/2023	22:00:00	77.85	Cariranha
151937	2900034790	-14.7128	-45.4117	278	03/03/2023	20:00:00	77.85	Cariranha
151938	2900034790	-14.7128	-45.4117	279	04/03/2023	14:00:00	77.86	Cariranha
151939	2900034790	-14.7128	-45.4117	280	05/03/2023	19:00:00	77.86	Cariranha
151940	2900034790	-14.7128	-45.4117	281	06/03/2023	19:00:00	77.86	Cariranha
151941	2900034790	-14.7128	-45.4117	282	07/03/2023	17:00:00	77.86	Cariranha
151942	2900034790	-14.7128	-45.4117	283	08/03/2023	19:00:00	77.85	Cariranha
151943	2900034790	-14.7128	-45.4117	284	09/03/2023	14:00:00	77.86	Cariranha
151944	2900034790	-14.7128	-45.4117	285	10/03/2023	20:00:00	77.86	Cariranha
151945	2900034790	-14.7128	-45.4117	286	11/03/2023	13:00:00	77.86	Cariranha
151946	2900034790	-14.7128	-45.4117	287	12/03/2023	13:00:00	77.86	Cariranha
151947	2900034790	-14.7128	-45.4117	288	13/03/2023	16:00:00	77.86	Cariranha
151948	2900034790	-14.7128	-45.4117	289	14/03/2023	17:00:00	77.86	Cariranha
151949	2900034790	-14.7128	-45.4117	290	15/03/2023	20:00:00	77.86	Cariranha
151950	2900034790	-14.7128	-45.4117	291	16/03/2023	18:00:00	77.86	Cariranha
151951	2900034790	-14.7128	-45.4117	292	17/03/2023	22:00:00	77.86	Cariranha
151952	2900034790	-14.7128	-45.4117	293	18/03/2023	22:00:00	77.86	Cariranha
151953	2900034790	-14.7128	-45.4117	294	19/03/2023	13:00:00	77.87	Cariranha
151954	2900034790	-14.7128	-45.4117	295	20/03/2023	21:00:00	77.86	Cariranha
151955	2900034790	-14.7128	-45.4117	296	21/03/2023	16:00:00	77.86	Cariranha
151956	2900034790	-14.7128	-45.4117	297	22/03/2023	19:00:00	77.86	Cariranha
151957	2900034790	-14.7128	-45.4117	298	23/03/2023	20:00:00	77.86	Cariranha
151958	2900034790	-14.7128	-45.4117	299	24/03/2023	18:00:00	77.86	Cariranha
151959	2900034790	-14.7128	-45.4117	300	25/03/2023	21:00:00	77.86	Cariranha
151960	2900034790	-14.7128	-45.4117	301	26/03/2023	15:00:00	77.87	Cariranha
151961	2900034790	-14.7128	-45.4117	302	27/03/2023	16:00:00	77.87	Cariranha
151962	2900034790	-14.7128	-45.4117	303	28/03/2023	16:00:00	77.86	Cariranha
151963	2900034790	-14.7128	-45.4117	304	29/03/2023	18:00:00	77.86	Cariranha
151964	2900034790	-14.7128	-45.4117	305	30/03/2023	18:00:00	77.86	Cariranha
151965	2900034790	-14.7128	-45.4117	306	31/03/2023	21:00:00	77.87	Cariranha
151966	2900034790	-14.7128	-45.4117	307	01/04/2023	18:00:00	77.87	Cariranha
151967	2900034790	-14.7128	-45.4117	308	02/04/2023	19:00:00	77.86	Cariranha
151968	2900034790	-14.7128	-45.4117	309	03/04/2023	18:00:00	77.87	Cariranha
151969	2900034790	-14.7128	-45.4117	310	04/04/2023	14:00:00	77.87	Cariranha
151970	2900034790	-14.7128	-45.4117	311	05/04/2023	18:00:00	77.87	Cariranha
151971	2900034790	-14.7128	-45.4117	312	06/04/2023	20:00:00	77.87	Cariranha
151972	2900034790	-14.7128	-45.4117	313	07/04/2023	18:00:00	77.87	Cariranha
151973	2900034790	-14.7128	-45.4117	314	08/04/2023	20:00:00	77.87	Cariranha
151974	2900034790	-14.7128	-45.4117	315	09/04/2023	21:00:00	77.86	Cariranha
151975	2900034790	-14.7128	-45.4117	316	10/04/2023	21:00:00	77.86	Cariranha
151976	2900034790	-14.7128	-45.4117	317	11/04/2023	13:00:00	77.87	Cariranha
151977	2900034790	-14.7128	-45.4117	318	12/04/2023	04:00:00	77.88	Cariranha
151978	2900034790	-14.7128	-45.4117	319	13/04/2023	15:00:00	77.87	Cariranha
151979	2900034790	-14.7128	-45.4117	320	14/04/2023	20:00:00	77.86	Cariranha
151980	2900034790	-14.7128	-45.4117	321	15/04/2023	19:00:00	77.86	Cariranha
151981	2900034790	-14.7128	-45.4117	322	16/04/2023	04:00:00	77.88	Cariranha
151982	2900034790	-14.7128	-45.4117	323	17/04/2023	22:00:00	77.88	Cariranha
151983	2900034790	-14.7128	-45.4117	324	18/04/2023	05:00:00	77.87	Cariranha
151984	2900034790	-14.7128	-45.4117	325	19/04/2023	01:00:00	77.88	Cariranha
151985	2900034790	-14.7128	-45.4117	326	20/04/2023	19:00:00	77.87	Cariranha
151986	2900034790	-14.7128	-45.4117	327	21/04/2023	05:00:00	77.88	Cariranha
151987	2900034790	-14.7128	-45.4117	328	22/04/2023	22:00:00	77.87	Cariranha
151988	2900034790	-14.7128	-45.4117	329	23/04/2023	13:00:00	77.87	Cariranha
151989	2900034790	-14.7128	-45.4117	330	24/04/2023	04:00:00	77.87	Cariranha
151990	2900034790	-14.7128	-45.4117	331	25/04/2023	20:00:00	77.87	Cariranha
151991	2900034790	-14.7128	-45.4117	332	26/04/2023	00:00:00	77.88	Cariranha
151992	2900034790	-14.7128	-45.4117	333	27/04/2023	21:00:00	77.87	Cariranha
151993	2900034790	-14.7128	-45.4117	334	28/04/2023	22:00:00	77.87	Cariranha
151994	2900034790	-14.7128	-45.4117	335	29/04/2023	19:00:00	77.87	Cariranha
151995	2900034790	-14.7128	-45.4117	336	30/04/2023	21:00:00	77.87	Cariranha
151996	2900034790	-14.7128	-45.4117	337	01/05/2023	13:00:00	77.88	Cariranha
151997	2900034790	-14.7128	-45.4117	338	02/05/2023	13:00:00	77.88	Cariranha
151998	2900034790	-14.7128	-45.4117	339	03/05/2023	22:00:00	77.87	Cariranha
151999	2900034790	-14.7128	-45.4117	340	04/05/2023	15:00:00	77.87	Cariranha
152000	2900034790	-14.7128	-45.4117	341	05/05/2023	19:00:00	77.87	Cariranha
152001	2900034790	-14.7128	-45.4117	342	06/05/2023	20:00:00	77.87	Cariranha
152002	2900034790	-14.7128	-45.4117	343	07/05/2023	17:00:00	77.87	Cariranha
152003	2900034790	-14.7128	-45.4117	344	08/05/2023	13:00:00	77.87	Cariranha
152004	2900034790	-14.7128	-45.4117	345	09/05/2023	00:00:00	77.88	Cariranha
152005	2900034790	-14.7128	-45.4117	346	10/05/2023	12:00:00	77.88	Cariranha
152006	2900034790	-14.7128	-45.4117	347	11/05/2023	00:00:00	77.89	Cariranha
152007	2900034790	-14.7128	-45.4117	348	12/05/2023	13:00:00	77.88	Cariranha
152008	2900034790	-14.7128	-45.4117	349	13/05/2023	12:00:00	77.87	Cariranha
152009	2900034790	-14.7128	-45.4117	350	14/05/2023	21:00:00	77.87	Cariranha
152010	2900034790	-14.7128	-45.4117	351	15/05/2023	17:00:00	77.88	Cariranha
152011	2900034790	-14.7128	-45.4117	352	16/05/2023	16:00:00	77.88	Cariranha
152012	2900034790	-14.7128	-45.4117	353	17/05/2023	13:00:00	77.88	Cariranha
152013	2900034790	-14.7128	-45.4117	354	18/05/2023	21:00:00	77.87	Cariranha
152014	2900034790	-14.7128	-45.4117	355	19/05/2023	15:00:00	77.88	Cariranha
152015	2900034790	-14.7128	-45.4117	356	20/05/2023	15:00:00	77.88	Cariranha
152016	2900034790	-14.7128	-45.4117	357	21/05/2023	21:00:00	77.87	Cariranha
152017	2900034790	-14.7128	-45.4117	358	22/05/2023	17:00:00	77.88	Cariranha
152018	2900034790	-14.7128	-45.4117	359	23/05/2023	21:00:00	77.88	Cariranha
152019	2900034790	-14.7128	-45.4117	360	24/05/2023	13:00:00	77.88	Cariranha
152020	2900034790	-14.7128	-45.4117	361	25/05/2023	23:00:00	77.87	Cariranha
152021	2900034790	-14.7128	-45.4117	362	26/05/2023	18:00:00	77.87	Cariranha
152022	2900034790	-14.7128	-45.4117	363	27/05/2023	18:00:00	77.88	Cariranha
152023	2900034790	-14.7128	-45.4117	364	28/05/2023	18:00:00	77.88	Cariranha
152024	2900034790	-14.7128	-45.4117	365	29/05/2023	22:00:00	77.87	Cariranha
152025	2900034790	-14.7128	-45.4117	366	30/05/2023	19:00:00	77.87	Cariranha
152026	2900034790	-14.7128	-45.4117	367	31/05/2023	22:00:00	77.87	Cariranha
152027	2900034790	-14.7128	-45.4117	368	01/06/2023	20:00:00	77.88	Cariranha
152028	2900034790	-14.7128	-45.4117	369	02/06/2023	12:00:00	77.88	Cariranha
152029	2900034790	-14.7128	-45.4117	370	03/06/2023	14:00:00	77.87	Cariranha
152030	2900034790	-14.7128	-45.4117	371	04/06/2023	04:00:00	77.88	Cariranha
152031	2900034790	-14.7128	-45.4117	372	05/06/2023	17:00:00	77.88	Cariranha
152032	2900034790	-14.7128	-45.4117	373	06/06/2023	19:00:00	77.87	Cariranha
152033	2900034790	-14.7128	-45.4117	374	07/06/2023	22:00:00	77.87	Cariranha
152034	2900034790	-14.7128	-45.4117	375	08/06/2023	20:00:00	77.87	Cariranha
152035	2900034790	-14.7128	-45.4117	376	09/06/2023	22:00:00	77.87	Cariranha
152036	2900034790	-14.7128	-45.4117	377	10/06/2023	13:00:00	77.88	Cariranha
152037	2900034790	-14.7128	-45.4117	378	11/06/2023	05:00:00	77.88	Cariranha
152038	2900034790	-14.7128	-45.4117	379	12/06/2023	17:00:00	77.88	Cariranha
152039	2900034790	-14.7128	-45.4117	380	13/06/2023	04:00:00	77.88	Cariranha
152040	2900034790	-14.7128	-45.4117	381	14/06/2023	04:00:00	77.88	Cariranha
152041	2900034790	-14.7128	-45.4117	382	15/06/2023	23:00:00	77.87	Cariranha
152042	2900034790	-14.7128	-45.4117	383	16/06/2023	12:00:00	77.88	Cariranha
152043	2900034790	-14.7128	-45.4117	384	17/06/2023	19:00:00	77.88	Cariranha
152044	2900034790	-14.7128	-45.4117	385	18/06/2023	22:00:00	77.87	Cariranha
152045	2900034790	-14.7128	-45.4117	386	19/06/2023	00:00:00	77.88	Cariranha
152046	2900034790	-14.7128	-45.4117	387	20/06/2023	00:00:00	77.88	Cariranha
152047	2900034790	-14.7128	-45.4117	388	21/06/2023	00:00:00	77.88	Cariranha
152048	2900034790	-14.7128	-45.4117	389	22/06/2023	05:00:00	77.88	Cariranha
152049	2900034790	-14.7128	-45.4117	390	23/06/2023	12:00:00	77.88	Cariranha
152050	2900034790	-14.7128	-45.4117	391	24/06/2023	17:00:00	77.88	Cariranha
152051	2900034790	-14.7128	-45.4117	392	25/06/2023	05:00:00	77.88	Cariranha
152052	2900034790	-14.7128	-45.4117	393	26/06/2023	05:00:00	77.88	Cariranha
152053	2900034790	-14.7128	-45.4117	394	27/06/2023	00:00:00	77.88	Cariranha
152054	2900034790	-14.7128	-45.4117	395	28/06/2023	05:00:00	77.88	Cariranha
152055	2900034790	-14.7128	-45.4117	396	29/06/2023	19:00:00	77.87	Cariranha
152056	2900034790	-14.7128	-45.4117	397	30/06/2023	21:00:00	77.87	Cariranha
152057	2900034790	-14.7128	-45.4117	398	01/07/2023	13:00:00	77.88	Cariranha
152058	2900034790	-14.7128	-45.4117	399	02/07/2023	21:00:00	77.88	Cariranha
152059	2900034790	-14.7128	-45.4117	400	03/07/2023	19:00:00	77.87	Cariranha
152060	2900034790	-14.7128	-45.4117	401	04/07/2023	16:00:00	77.87	Cariranha
152061	2900034790	-14.7128	-45.4117	402	05/07/2023	14:00:00	77.87	Cariranha
152062	2900034790	-14.7128	-45.4117	403	06/07/2023	05:00:00	77.88	Cariranha
152063	2900034790	-14.7128	-45.4117	404	07/07/2023	14:00:00	77.88	Cariranha
152064	2900034790	-14.7128	-45.4117	405	08/07/2023	21:00:00	77.87	Cariranha
152065	2900034790	-14.7128	-45.4117	406	09/07/2023	13:00:00	77.87	Cariranha
152066	2900034790	-14.7128	-45.4117	407	10/07/2023	00:00:00	77.88	Cariranha
152067	2900034790	-14.7128	-45.4117	408	11/07/2023	14:00:00	77.88	Cariranha
152068	2900034790	-14.7128	-45.4117	409	12/07/2023	16:00:00	77.88	Cariranha
152069	2900034790	-14.7128	-45.4117	410	13/07/2023	18:00:00	77.88	Cariranha
152070	2900034790	-14.7128	-45.4117	411	14/07/2023	16:00:00	77.88	Cariranha
152071	2900034790	-14.7128	-45.4117	412	15/07/2023	21:00:00	77.88	Cariranha
152072	2900034790	-14.7128	-45.4117	413	16/07/2023	11:00:00	77.9	Cariranha
152073	2900034790	-14.7128	-45.4117	414	17/07/2023	00:00:00	77.89	Cariranha

## Sheet: Upper Grande
fid	Id Ponto	Latitude Decimal	Longitude Decimal	Numero de sequencia	Data da medicao	Hora da medicao	Nivel da agua	Bacia
1	2900020672	-12.1656	-45.3286	1	20/07/2013	19:00:00	75.95	Grande_Alto
2	2900020672	-12.1656	-45.3286	2	21/07/2013	05:00:00	75.97	Grande_Alto
3	2900020672	-12.1656	-45.3286	3	22/07/2013	06:00:00	75.97	Grande_Alto
4	2900020672	-12.1656	-45.3286	4	23/07/2013	04:00:00	75.97	Grande_Alto
5	2900020672	-12.1656	-45.3286	5	24/07/2013	05:00:00	75.98	Grande_Alto
6	2900020672	-12.1656	-45.3286	6	25/07/2013	02:00:00	75.99	Grande_Alto
7	2900020672	-12.1656	-45.3286	7	26/07/2013	05:00:00	75.98	Grande_Alto
8	2900020672	-12.1656	-45.3286	8	27/07/2013	05:00:00	75.97	Grande_Alto
9	2900020672	-12.1656	-45.3286	9	28/07/2013	20:00:00	75.97	Grande_Alto
10	2900020672	-12.1656	-45.3286	10	29/07/2013	05:00:00	75.98	Grande_Alto
11	2900020672	-12.1656	-45.3286	11	30/07/2013	06:00:00	75.98	Grande_Alto
12	2900020672	-12.1656	-45.3286	12	31/07/2013	03:00:00	75.98	Grande_Alto
13	2900020672	-12.1656	-45.3286	13	01/08/2013	03:00:00	75.98	Grande_Alto
14	2900020672	-12.1656	-45.3286	14	02/08/2013	02:00:00	75.98	Grande_Alto
15	2900020672	-12.1656	-45.3286	15	03/08/2013	04:00:00	75.98	Grande_Alto
16	2900020672	-12.1656	-45.3286	16	04/08/2013	13:00:00	75.98	Grande_Alto
17	2900020672	-12.1656	-45.3286	17	05/08/2013	06:00:00	75.98	Grande_Alto
18	2900020672	-12.1656	-45.3286	18	06/08/2013	13:00:00	75.98	Grande_Alto
19	2900020672	-12.1656	-45.3286	19	07/08/2013	01:00:00	75.98	Grande_Alto
20	2900020672	-12.1656	-45.3286	20	08/08/2013	06:00:00	75.98	Grande_Alto
21	2900020672	-12.1656	-45.3286	21	09/08/2013	03:00:00	75.99	Grande_Alto
22	2900020672	-12.1656	-45.3286	22	10/08/2013	20:00:00	75.98	Grande_Alto
23	2900020672	-12.1656	-45.3286	23	11/08/2013	04:00:00	75.98	Grande_Alto
24	2900020672	-12.1656	-45.3286	24	12/08/2013	05:00:00	75.99	Grande_Alto
25	2900020672	-12.1656	-45.3286	25	13/08/2013	13:00:00	75.99	Grande_Alto
26	2900020672	-12.1656	-45.3286	26	14/08/2013	03:00:00	75.99	Grande_Alto
27	2900020672	-12.1656	-45.3286	27	15/08/2013	19:00:00	75.98	Grande_Alto
28	2900020672	-12.1656	-45.3286	28	16/08/2013	20:00:00	75.99	Grande_Alto
29	2900020672	-12.1656	-45.3286	29	17/08/2013	05:00:00	75.99	Grande_Alto
30	2900020672	-12.1656	-45.3286	30	18/08/2013	05:00:00	75.99	Grande_Alto
31	2900020672	-12.1656	-45.3286	31	19/08/2013	20:00:00	75.99	Grande_Alto
32	2900020672	-12.1656	-45.3286	32	20/08/2013	05:00:00	75.99	Grande_Alto
33	2900020672	-12.1656	-45.3286	33	21/08/2013	03:00:00	75.99	Grande_Alto
34	2900020672	-12.1656	-45.3286	34	22/08/2013	07:00:00	75.99	Grande_Alto
35	2900020672	-12.1656	-45.3286	35	23/08/2013	06:00:00	75.99	Grande_Alto
36	2900020672	-12.1656	-45.3286	36	24/08/2013	03:00:00	76	Grande_Alto
37	2900020672	-12.1656	-45.3286	37	25/08/2013	13:00:00	75.99	Grande_Alto
38	2900020672	-12.1656	-45.3286	38	26/08/2013	13:00:00	75.99	Grande_Alto
39	2900020672	-12.1656	-45.3286	39	27/08/2013	02:00:00	76	Grande_Alto
40	2900020672	-12.1656	-45.3286	40	28/08/2013	05:00:00	76	Grande_Alto
41	2900020672	-12.1656	-45.3286	41	29/08/2013	04:00:00	76	Grande_Alto
42	2900020672	-12.1656	-45.3286	42	30/08/2013	05:00:00	76	Grande_Alto
43	2900020672	-12.1656	-45.3286	43	31/08/2013	03:00:00	76	Grande_Alto
44	2900020672	-12.1656	-45.3286	44	01/09/2013	01:00:00	76	Grande_Alto
45	2900020672	-12.1656	-45.3286	45	02/09/2013	02:00:00	76	Grande_Alto
46	2900020672	-12.1656	-45.3286	46	03/09/2013	13:00:00	76	Grande_Alto
47	2900020672	-12.1656	-45.3286	47	04/09/2013	00:00:00	76.01	Grande_Alto
48	2900020672	-12.1656	-45.3286	48	05/09/2013	20:00:00	76	Grande_Alto
49	2900020672	-12.1656	-45.3286	49	06/09/2013	04:00:00	76.01	Grande_Alto
50	2900020672	-12.1656	-45.3286	50	07/09/2013	00:00:00	76.01	Grande_Alto
51	2900020672	-12.1656	-45.3286	51	08/09/2013	04:00:00	76.01	Grande_Alto
52	2900020672	-12.1656	-45.3286	52	09/09/2013	03:00:00	76.01	Grande_Alto
53	2900020672	-12.1656	-45.3286	53	10/09/2013	21:00:00	76	Grande_Alto
54	2900020672	-12.1656	-45.3286	54	11/09/2013	01:00:00	76	Grande_Alto
55	2900020672	-12.1656	-45.3286	55	12/09/2013	12:00:00	76	Grande_Alto
56	2900020672	-12.1656	-45.3286	56	13/09/2013	03:00:00	76.01	Grande_Alto
57	2900020672	-12.1656	-45.3286	57	14/09/2013	04:00:00	76.01	Grande_Alto
58	2900020672	-12.1656	-45.3286	58	15/09/2013	21:00:00	76	Grande_Alto
59	2900020672	-12.1656	-45.3286	59	16/09/2013	05:00:00	76	Grande_Alto
60	2900020672	-12.1656	-45.3286	60	17/09/2013	20:00:00	76	Grande_Alto
61	2900020672	-12.1656	-45.3286	61	18/09/2013	05:00:00	76.02	Grande_Alto
62	2900020672	-12.1656	-45.3286	62	19/09/2013	20:00:00	76	Grande_Alto
63	2900020672	-12.1656	-45.3286	63	20/09/2013	04:00:00	76.01	Grande_Alto
64	2900020672	-12.1656	-45.3286	64	21/09/2013	05:00:00	76.01	Grande_Alto
65	2900020672	-12.1656	-45.3286	65	22/09/2013	05:00:00	76.01	Grande_Alto
66	2900020672	-12.1656	-45.3286	66	23/09/2013	23:00:00	76.01	Grande_Alto
67	2900020672	-12.1656	-45.3286	67	24/09/2013	02:00:00	76.01	Grande_Alto
68	2900020672	-12.1656	-45.3286	68	25/09/2013	05:00:00	76.01	Grande_Alto
69	2900020672	-12.1656	-45.3286	69	26/09/2013	12:00:00	76.01	Grande_Alto
70	2900020672	-12.1656	-45.3286	70	27/09/2013	00:00:00	76.02	Grande_Alto
71	2900020672	-12.1656	-45.3286	71	28/09/2013	03:00:00	76.02	Grande_Alto
72	2900020672	-12.1656	-45.3286	72	29/09/2013	00:00:00	76.01	Grande_Alto
73	2900020672	-12.1656	-45.3286	73	30/09/2013	23:00:00	76.01	Grande_Alto
74	2900020672	-12.1656	-45.3286	74	01/10/2013	04:00:00	76.01	Grande_Alto
75	2900020672	-12.1656	-45.3286	75	02/10/2013	03:00:00	76.01	Grande_Alto
76	2900020672	-12.1656	-45.3286	76	03/10/2013	21:00:00	76.01	Grande_Alto
77	2900020672	-12.1656	-45.3286	77	04/10/2013	05:00:00	76.01	Grande_Alto
78	2900020672	-12.1656	-45.3286	78	05/10/2013	01:00:00	76.02	Grande_Alto
79	2900020672	-12.1656	-45.3286	79	06/10/2013	19:00:00	76.01	Grande_Alto
80	2900020672	-12.1656	-45.3286	80	07/10/2013	06:00:00	76.02	Grande_Alto
81	2900020672	-12.1656	-45.3286	81	08/10/2013	01:00:00	76.02	Grande_Alto
82	2900020672	-12.1656	-45.3286	82	09/10/2013	05:00:00	76.01	Grande_Alto
83	2900020672	-12.1656	-45.3286	83	10/10/2013	04:00:00	76.01	Grande_Alto
84	2900020672	-12.1656	-45.3286	84	11/10/2013	21:00:00	76.01	Grande_Alto
85	2900020672	-12.1656	-45.3286	85	12/10/2013	21:00:00	76.01	Grande_Alto
86	2900020672	-12.1656	-45.3286	86	13/10/2013	12:00:00	76.01	Grande_Alto
87	2900020672	-12.1656	-45.3286	87	14/10/2013	04:00:00	76.01	Grande_Alto
88	2900020672	-12.1656	-45.3286	88	15/10/2013	04:00:00	76.01	Grande_Alto
89	2900020672	-12.1656	-45.3286	89	16/10/2013	21:00:00	76	Grande_Alto
90	2900020672	-12.1656	-45.3286	90	17/10/2013	04:00:00	76.01	Grande_Alto
91	2900020672	-12.1656	-45.3286	91	18/10/2013	06:00:00	76.01	Grande_Alto
92	2900020672	-12.1656	-45.3286	92	19/10/2013	05:00:00	76.01	Grande_Alto
93	2900020672	-12.1656	-45.3286	93	20/10/2013	01:00:00	76.02	Grande_Alto
94	2900020672	-12.1656	-45.3286	94	21/10/2013	01:00:00	76.01	Grande_Alto
95	2900020672	-12.1656	-45.3286	95	22/10/2013	06:00:00	76	Grande_Alto
96	2900020672	-12.1656	-45.3286	96	23/10/2013	05:00:00	76.01	Grande_Alto
97	2900020672	-12.1656	-45.3286	97	24/10/2013	13:00:00	76.01	Grande_Alto
98	2900020672	-12.1656	-45.3286	98	25/10/2013	02:00:00	76.01	Grande_Alto
99	2900020672	-12.1656	-45.3286	99	26/10/2013	05:00:00	76	Grande_Alto
100	2900020672	-12.1656	-45.3286	100	27/10/2013	01:00:00	76.01	Grande_Alto
101	2900020672	-12.1656	-45.3286	101	28/10/2013	02:00:00	76.01	Grande_Alto
102	2900020672	-12.1656	-45.3286	102	29/10/2013	05:00:00	76.01	Grande_Alto
103	2900020672	-12.1656	-45.3286	103	30/10/2013	01:00:00	76.01	Grande_Alto
104	2900020672	-12.1656	-45.3286	104	31/10/2013	04:00:00	76.01	Grande_Alto
105	2900020672	-12.1656	-45.3286	105	01/11/2013	04:00:00	76.01	Grande_Alto
106	2900020672	-12.1656	-45.3286	106	02/11/2013	04:00:00	76.01	Grande_Alto
107	2900020672	-12.1656	-45.3286	107	03/11/2013	00:00:00	76.01	Grande_Alto
108	2900020672	-12.1656	-45.3286	108	04/11/2013	05:00:00	76	Grande_Alto
109	2900020672	-12.1656	-45.3286	109	05/11/2013	00:00:00	76.02	Grande_Alto
110	2900020672	-12.1656	-45.3286	110	06/11/2013	05:00:00	76.02	Grande_Alto
111	2900020672	-12.1656	-45.3286	111	07/11/2013	06:00:00	76	Grande_Alto
112	2900020672	-12.1656	-45.3286	112	08/11/2013	04:00:00	76	Grande_Alto
113	2900020672	-12.1656	-45.3286	113	09/11/2013	12:00:00	76	Grande_Alto
114	2900020672	-12.1656	-45.3286	114	10/11/2013	05:00:00	76	Grande_Alto
115	2900020672	-12.1656	-45.3286	115	11/11/2013	20:00:00	76	Grande_Alto
116	2900020672	-12.1656	-45.3286	116	12/11/2013	06:00:00	76.01	Grande_Alto
117	2900020672	-12.1656	-45.3286	117	13/11/2013	04:00:00	76	Grande_Alto
118	2900020672	-12.1656	-45.3286	118	14/11/2013	12:00:00	76.01	Grande_Alto
119	2900020672	-12.1656	-45.3286	119	15/11/2013	00:00:00	76.01	Grande_Alto
120	2900020672	-12.1656	-45.3286	120	16/11/2013	13:00:00	76	Grande_Alto
121	2900020672	-12.1656	-45.3286	121	17/11/2013	20:00:00	76	Grande_Alto
122	2900020672	-12.1656	-45.3286	122	18/11/2013	13:00:00	76	Grande_Alto
123	2900020672	-12.1656	-45.3286	123	19/11/2013	05:00:00	76.01	Grande_Alto
124	2900020672	-12.1656	-45.3286	124	20/11/2013	05:00:00	76.01	Grande_Alto
125	2900020672	-12.1656	-45.3286	125	21/11/2013	21:00:00	76	Grande_Alto
126	2900020672	-12.1656	-45.3286	126	22/11/2013	03:00:00	76	Grande_Alto
127	2900020672	-12.1656	-45.3286	127	23/11/2013	14:00:00	76.01	Grande_Alto
128	2900020672	-12.1656	-45.3286	128	24/11/2013	20:00:00	76.02	Grande_Alto
129	2900020672	-12.1656	-45.3286	129	25/11/2013	20:00:00	76	Grande_Alto
130	2900020672	-12.1656	-45.3286	130	26/11/2013	00:00:00	76.01	Grande_Alto
131	2900020672	-12.1656	-45.3286	131	27/11/2013	12:00:00	76	Grande_Alto
132	2900020672	-12.1656	-45.3286	132	28/11/2013	20:00:00	76.02	Grande_Alto
133	2900020672	-12.1656	-45.3286	133	29/11/2013	06:00:00	76.02	Grande_Alto
134	2900020672	-12.1656	-45.3286	134	30/11/2013	20:00:00	76.01	Grande_Alto
135	2900020672	-12.1656	-45.3286	135	01/12/2013	06:00:00	76.01	Grande_Alto
136	2900020672	-12.1656	-45.3286	136	02/12/2013	19:00:00	76.01	Grande_Alto
137	2900020672	-12.1656	-45.3286	137	03/12/2013	20:00:00	76.01	Grande_Alto
138	2900020672	-12.1656	-45.3286	138	04/12/2013	21:00:00	76.01	Grande_Alto
139	2900020672	-12.1656	-45.3286	139	05/12/2013	05:00:00	76.01	Grande_Alto
140	2900020672	-12.1656	-45.3286	140	06/12/2013	06:00:00	76.02	Grande_Alto
141	2900020672	-12.1656	-45.3286	141	07/12/2013	05:00:00	76.02	Grande_Alto
142	2900020672	-12.1656	-45.3286	142	08/12/2013	19:00:00	76.01	Grande_Alto
143	2900020672	-12.1656	-45.3286	143	09/12/2013	06:00:00	76.02	Grande_Alto
144	2900020672	-12.1656	-45.3286	144	10/12/2013	21:00:00	76.01	Grande_Alto
145	2900020672	-12.1656	-45.3286	145	11/12/2013	19:00:00	76.02	Grande_Alto
146	2900020672	-12.1656	-45.3286	146	12/12/2013	18:00:00	76.03	Grande_Alto
147	2900020672	-12.1656	-45.3286	147	13/12/2013	12:00:00	76.04	Grande_Alto
148	2900020672	-12.1656	-45.3286	148	14/12/2013	05:00:00	76.04	Grande_Alto
149	2900020672	-12.1656	-45.3286	149	15/12/2013	19:00:00	76.03	Grande_Alto
150	2900020672	-12.1656	-45.3286	150	16/12/2013	06:00:00	76.03	Grande_Alto
151	2900020672	-12.1656	-45.3286	151	17/12/2013	13:00:00	76.03	Grande_Alto
152	2900020672	-12.1656	-45.3286	152	18/12/2013	13:00:00	76.04	Grande_Alto
153	2900020672	-12.1656	-45.3286	153	19/12/2013	01:00:00	76.04	Grande_Alto
154	2900020672	-12.1656	-45.3286	154	20/12/2013	01:00:00	76.04	Grande_Alto
155	2900020672	-12.1656	-45.3286	155	21/12/2013	07:00:00	76.04	Grande_Alto
156	2900020672	-12.1656	-45.3286	156	22/12/2013	19:00:00	76.04	Grande_Alto
157	2900020672	-12.1656	-45.3286	157	23/12/2013	01:00:00	76.05	Grande_Alto
158	2900020672	-12.1656	-45.3286	158	24/12/2013	06:00:00	76.04	Grande_Alto
159	2900020672	-12.1656	-45.3286	159	25/12/2013	05:00:00	76.04	Grande_Alto
160	2900020672	-12.1656	-45.3286	160	26/12/2013	06:00:00	76.04	Grande_Alto
161	2900020672	-12.1656	-45.3286	161	27/12/2013	02:00:00	76.04	Grande_Alto
162	2900020672	-12.1656	-45.3286	162	28/12/2013	13:00:00	76.04	Grande_Alto
163	2900020672	-12.1656	-45.3286	163	29/12/2013	20:00:00	76.03	Grande_Alto
164	2900020672	-12.1656	-45.3286	164	30/12/2013	06:00:00	76.04	Grande_Alto
165	2900020672	-12.1656	-45.3286	165	31/12/2013	04:00:00	76.04	Grande_Alto
166	2900020672	-12.1656	-45.3286	166	01/01/2014	05:00:00	76.04	Grande_Alto
167	2900020672	-12.1656	-45.3286	167	02/01/2014	00:00:00	76.04	Grande_Alto
168	2900020672	-12.1656	-45.3286	168	03/01/2014	00:00:00	76.05	Grande_Alto
169	2900020672	-12.1656	-45.3286	169	04/01/2014	04:00:00	76.05	Grande_Alto
170	2900020672	-12.1656	-45.3286	170	05/01/2014	21:00:00	76.04	Grande_Alto
171	2900020672	-12.1656	-45.3286	171	06/01/2014	21:00:00	76.04	Grande_Alto
172	2900020672	-12.1656	-45.3286	172	07/01/2014	04:00:00	76.04	Grande_Alto
173	2900020672	-12.1656	-45.3286	173	08/01/2014	13:00:00	76.04	Grande_Alto
174	2900020672	-12.1656	-45.3286	174	09/01/2014	13:00:00	76.04	Grande_Alto
175	2900020672	-12.1656	-45.3286	175	10/01/2014	03:00:00	76.05	Grande_Alto
176	2900020672	-12.1656	-45.3286	176	11/01/2014	04:00:00	76.05	Grande_Alto
177	2900020672	-12.1656	-45.3286	177	12/01/2014	01:00:00	76.05	Grande_Alto
178	2900020672	-12.1656	-45.3286	178	13/01/2014	00:00:00	76.05	Grande_Alto
179	2900020672	-12.1656	-45.3286	179	14/01/2014	05:00:00	76.04	Grande_Alto
180	2900020672	-12.1656	-45.3286	180	15/01/2014	20:00:00	76.04	Grande_Alto
181	2900020672	-12.1656	-45.3286	181	16/01/2014	21:00:00	76.04	Grande_Alto
182	2900020672	-12.1656	-45.3286	182	17/01/2014	05:00:00	76.05	Grande_Alto
183	2900020672	-12.1656	-45.3286	183	18/01/2014	01:00:00	76.05	Grande_Alto
184	2900020672	-12.1656	-45.3286	184	19/01/2014	06:00:00	76.04	Grande_Alto
185	2900020672	-12.1656	-45.3286	185	20/01/2014	03:00:00	76.05	Grande_Alto
186	2900020672	-12.1656	-45.3286	186	21/01/2014	06:00:00	76.05	Grande_Alto
187	2900020672	-12.1656	-45.3286	187	22/01/2014	06:00:00	76.05	Grande_Alto
188	2900020672	-12.1656	-45.3286	188	23/01/2014	05:00:00	76.05	Grande_Alto
189	2900020672	-12.1656	-45.3286	189	24/01/2014	20:00:00	76.04	Grande_Alto
190	2900020672	-12.1656	-45.3286	190	25/01/2014	04:00:00	76.05	Grande_Alto
191	2900020672	-12.1656	-45.3286	191	26/01/2014	03:00:00	76.06	Grande_Alto
192	2900020672	-12.1656	-45.3286	192	27/01/2014	06:00:00	76.05	Grande_Alto
193	2900020672	-12.1656	-45.3286	193	28/01/2014	14:00:00	76.05	Grande_Alto
194	2900020672	-12.1656	-45.3286	194	29/01/2014	03:00:00	76.05	Grande_Alto
195	2900020672	-12.1656	-45.3286	195	30/01/2014	05:00:00	76.05	Grande_Alto
196	2900020672	-12.1656	-45.3286	196	31/01/2014	20:00:00	76.05	Grande_Alto
197	2900020672	-12.1656	-45.3286	197	01/02/2014	06:00:00	76.05	Grande_Alto
198	2900020672	-12.1656	-45.3286	198	02/02/2014	13:00:00	76.05	Grande_Alto
199	2900020672	-12.1656	-45.3286	199	03/02/2014	06:00:00	76.05	Grande_Alto
200	2900020672	-12.1656	-45.3286	200	04/02/2014	02:00:00	76.06	Grande_Alto
201	2900020672	-12.1656	-45.3286	201	05/02/2014	21:00:00	76.05	Grande_Alto
202	2900020672	-12.1656	-45.3286	202	06/02/2014	20:00:00	76.05	Grande_Alto
203	2900020672	-12.1656	-45.3286	203	07/02/2014	04:00:00	76.06	Grande_Alto
204	2900020672	-12.1656	-45.3286	204	08/02/2014	03:00:00	76.06	Grande_Alto
205	2900020672	-12.1656	-45.3286	205	09/02/2014	14:00:00	76.05	Grande_Alto
206	2900020672	-12.1656	-45.3286	206	10/02/2014	00:00:00	76.06	Grande_Alto
207	2900020672	-12.1656	-45.3286	207	11/02/2014	00:00:00	76.06	Grande_Alto
208	2900020672	-12.1656	-45.3286	208	12/02/2014	20:00:00	76.05	Grande_Alto
209	2900020672	-12.1656	-45.3286	209	13/02/2014	00:00:00	76.06	Grande_Alto
210	2900020672	-12.1656	-45.3286	210	14/02/2014	20:00:00	76.06	Grande_Alto
211	2900020672	-12.1656	-45.3286	211	15/02/2014	06:00:00	76.06	Grande_Alto
212	2900020672	-12.1656	-45.3286	212	16/02/2014	07:00:00	76.06	Grande_Alto
213	2900020672	-12.1656	-45.3286	213	17/02/2014	20:00:00	76.05	Grande_Alto
214	2900020672	-12.1656	-45.3286	214	18/02/2014	13:00:00	76.06	Grande_Alto
215	2900020672	-12.1656	-45.3286	215	19/02/2014	01:00:00	76.06	Grande_Alto
216	2900020672	-12.1656	-45.3286	216	20/02/2014	01:00:00	76.07	Grande_Alto
217	2900020672	-12.1656	-45.3286	217	21/02/2014	05:00:00	76.06	Grande_Alto
218	2900020672	-12.1656	-45.3286	218	22/02/2014	19:00:00	76.06	Grande_Alto
219	2900020672	-12.1656	-45.3286	219	23/02/2014	00:00:00	76.06	Grande_Alto
220	2900020672	-12.1656	-45.3286	220	24/02/2014	06:00:00	76.06	Grande_Alto
221	2900020672	-12.1656	-45.3286	221	25/02/2014	21:00:00	76.06	Grande_Alto
222	2900020672	-12.1656	-45.3286	222	26/02/2014	05:00:00	76.06	Grande_Alto
223	2900020672	-12.1656	-45.3286	223	27/02/2014	13:00:00	76.06	Grande_Alto
224	2900020672	-12.1656	-45.3286	224	28/02/2014	01:00:00	76.07	Grande_Alto
225	2900020672	-12.1656	-45.3286	225	01/03/2014	12:00:00	76.06	Grande_Alto
226	2900020672	-12.1656	-45.3286	226	02/03/2014	05:00:00	76.06	Grande_Alto
227	2900020672	-12.1656	-45.3286	227	03/03/2014	19:00:00	76.06	Grande_Alto
228	2900020672	-12.1656	-45.3286	228	04/03/2014	06:00:00	76.07	Grande_Alto
229	2900020672	-12.1656	-45.3286	229	05/03/2014	04:00:00	76.07	Grande_Alto
230	2900020672	-12.1656	-45.3286	230	06/03/2014	06:00:00	76.06	Grande_Alto
231	2900020672	-12.1656	-45.3286	231	07/03/2014	06:00:00	76.06	Grande_Alto
232	2900020672	-12.1656	-45.3286	232	08/03/2014	06:00:00	76.07	Grande_Alto
233	2900020672	-12.1656	-45.3286	233	09/03/2014	06:00:00	76.07	Grande_Alto
234	2900020672	-12.1656	-45.3286	234	10/03/2014	06:00:00	76.06	Grande_Alto
235	2900020672	-12.1656	-45.3286	235	11/03/2014	02:00:00	76.06	Grande_Alto
236	2900020672	-12.1656	-45.3286	236	12/03/2014	00:00:00	76.07	Grande_Alto
237	2900020672	-12.1656	-45.3286	237	13/03/2014	21:00:00	76.06	Grande_Alto
238	2900020672	-12.1656	-45.3286	238	14/03/2014	06:00:00	76.06	Grande_Alto
239	2900020672	-12.1656	-45.3286	239	15/03/2014	13:00:00	76.06	Grande_Alto
240	2900020672	-12.1656	-45.3286	240	16/03/2014	20:00:00	76.06	Grande_Alto
241	2900020672	-12.1656	-45.3286	241	17/03/2014	13:00:00	76.06	Grande_Alto
242	2900020672	-12.1656	-45.3286	242	18/03/2014	21:00:00	76.06	Grande_Alto
243	2900020672	-12.1656	-45.3286	243	19/03/2014	06:00:00	76.06	Grande_Alto
244	2900020672	-12.1656	-45.3286	244	20/03/2014	05:00:00	76.06	Grande_Alto
245	2900020672	-12.1656	-45.3286	245	21/03/2014	00:00:00	76.07	Grande_Alto
246	2900020672	-12.1656	-45.3286	246	22/03/2014	13:00:00	76.06	Grande_Alto
247	2900020672	-12.1656	-45.3286	247	23/03/2014	20:00:00	76.05	Grande_Alto
248	2900020672	-12.1656	-45.3286	248	24/03/2014	00:00:00	76.07	Grande_Alto
249	2900020672	-12.1656	-45.3286	249	25/03/2014	05:00:00	76.06	Grande_Alto
250	2900020672	-12.1656	-45.3286	250	26/03/2014	04:00:00	76.06	Grande_Alto
251	2900020672	-12.1656	-45.3286	251	27/03/2014	03:00:00	76.06	Grande_Alto
252	2900020672	-12.1656	-45.3286	252	28/03/2014	00:00:00	76.06	Grande_Alto
253	2900020672	-12.1656	-45.3286	253	29/03/2014	06:00:00	76.06	Grande_Alto
254	2900020672	-12.1656	-45.3286	254	30/03/2014	06:00:00	76.06	Grande_Alto
255	2900020672	-12.1656	-45.3286	255	31/03/2014	06:00:00	76.06	Grande_Alto
256	2900020672	-12.1656	-45.3286	256	01/04/2014	03:00:00	76.06	Grande_Alto
257	2900020672	-12.1656	-45.3286	257	02/04/2014	02:00:00	76.06	Grande_Alto
258	2900020672	-12.1656	-45.3286	258	03/04/2014	01:00:00	76.06	Grande_Alto
259	2900020672	-12.1656	-45.3286	259	04/04/2014	20:00:00	76.06	Grande_Alto
260	2900020672	-12.1656	-45.3286	260	05/04/2014	06:00:00	76.06	Grande_Alto
261	2900020672	-12.1656	-45.3286	261	06/04/2014	05:00:00	76.06	Grande_Alto
262	2900020672	-12.1656	-45.3286	262	07/04/2014	13:00:00	76.05	Grande_Alto
263	2900020672	-12.1656	-45.3286	263	08/04/2014	12:00:00	76.05	Grande_Alto
264	2900020672	-12.1656	-45.3286	264	09/04/2014	02:00:00	76.06	Grande_Alto
265	2900020672	-12.1656	-45.3286	265	10/04/2014	12:00:00	76.06	Grande_Alto
266	2900020672	-12.1656	-45.3286	266	11/04/2014	02:00:00	76.06	Grande_Alto
267	2900020672	-12.1656	-45.3286	267	12/04/2014	22:00:00	76.05	Grande_Alto
268	2900020672	-12.1656	-45.3286	268	13/04/2014	02:00:00	76.05	Grande_Alto
269	2900020672	-12.1656	-45.3286	269	14/04/2014	06:00:00	76.05	Grande_Alto
270	2900020672	-12.1656	-45.3286	270	15/04/2014	00:00:00	76.06	Grande_Alto
271	2900020672	-12.1656	-45.3286	271	16/04/2014	20:00:00	76.05	Grande_Alto
272	2900020672	-12.1656	-45.3286	272	17/04/2014	06:00:00	76.05	Grande_Alto
273	2900020672	-12.1656	-45.3286	273	18/04/2014	13:00:00	76.05	Grande_Alto
274	2900020672	-12.1656	-45.3286	274	19/04/2014	00:00:00	76.06	Grande_Alto
275	2900020672	-12.1656	-45.3286	275	20/04/2014	03:00:00	76.05	Grande_Alto
276	2900020672	-12.1656	-45.3286	276	21/04/2014	04:00:00	76.05	Grande_Alto
277	2900020672	-12.1656	-45.3286	277	22/04/2014	03:00:00	76.05	Grande_Alto
278	2900020672	-12.1656	-45.3286	278	23/04/2014	13:00:00	76.05	Grande_Alto
279	2900020672	-12.1656	-45.3286	279	24/04/2014	01:00:00	76.05	Grande_Alto
280	2900020672	-12.1656	-45.3286	280	25/04/2014	06:00:00	76.04	Grande_Alto
281	2900020672	-12.1656	-45.3286	281	26/04/2014	06:00:00	76.05	Grande_Alto
282	2900020672	-12.1656	-45.3286	282	27/04/2014	05:00:00	76.06	Grande_Alto
283	2900020672	-12.1656	-45.3286	283	28/04/2014	13:00:00	76.05	Grande_Alto
284	2900020672	-12.1656	-45.3286	284	29/04/2014	03:00:00	76.05	Grande_Alto
285	2900020672	-12.1656	-45.3286	285	30/04/2014	07:00:00	76.04	Grande_Alto
286	2900020672	-12.1656	-45.3286	286	01/05/2014	19:00:00	76.04	Grande_Alto
287	2900020672	-12.1656	-45.3286	287	02/05/2014	12:00:00	76.05	Grande_Alto
288	2900020672	-12.1656	-45.3286	288	03/05/2014	06:00:00	76.05	Grande_Alto
289	2900020672	-12.1656	-45.3286	289	04/05/2014	01:00:00	76.05	Grande_Alto
290	2900020672	-12.1656	-45.3286	290	05/05/2014	04:00:00	76.04	Grande_Alto
291	2900020672	-12.1656	-45.3286	291	06/05/2014	03:00:00	76.05	Grande_Alto
292	2900020672	-12.1656	-45.3286	292	07/05/2014	03:00:00	76.05	Grande_Alto
293	2900020672	-12.1656	-45.3286	293	08/05/2014	05:00:00	76.04	Grande_Alto
294	2900020672	-12.1656	-45.3286	294	09/05/2014	02:00:00	76.04	Grande_Alto
295	2900020672	-12.1656	-45.3286	295	10/05/2014	20:00:00	76.04	Grande_Alto
296	2900020672	-12.1656	-45.3286	296	11/05/2014	06:00:00	76.05	Grande_Alto
297	2900020672	-12.1656	-45.3286	297	12/05/2014	20:00:00	76.04	Grande_Alto
298	2900020672	-12.1656	-45.3286	298	13/05/2014	05:00:00	76.04	Grande_Alto
299	2900020672	-12.1656	-45.3286	299	14/05/2014	20:00:00	76.04	Grande_Alto
300	2900020672	-12.1656	-45.3286	300	15/05/2014	00:00:00	76.04	Grande_Alto
301	2900020672	-12.1656	-45.3286	301	16/05/2014	19:00:00	76.03	Grande_Alto
302	2900020672	-12.1656	-45.3286	302	17/05/2014	13:00:00	76.04	Grande_Alto
303	2900020672	-12.1656	-45.3286	303	18/05/2014	19:00:00	76.04	Grande_Alto
304	2900020672	-12.1656	-45.3286	304	19/05/2014	05:00:00	76.04	Grande_Alto
305	2900020672	-12.1656	-45.3286	305	20/05/2014	04:00:00	76.04	Grande_Alto
306	2900020672	-12.1656	-45.3286	306	21/05/2014	03:00:00	76.04	Grande_Alto
307	2900020672	-12.1656	-45.3286	307	22/05/2014	23:00:00	76.04	Grande_Alto
308	2900020672	-12.1656	-45.3286	308	23/05/2014	03:00:00	76.04	Grande_Alto
309	2900020672	-12.1656	-45.3286	309	24/05/2014	03:00:00	76.04	Grande_Alto
310	2900020672	-12.1656	-45.3286	310	25/05/2014	01:00:00	76.04	Grande_Alto
311	2900020672	-12.1656	-45.3286	311	26/05/2014	07:00:00	76.03	Grande_Alto
312	2900020672	-12.1656	-45.3286	312	27/05/2014	03:00:00	76.02	Grande_Alto
313	2900020672	-12.1656	-45.3286	313	28/05/2014	13:00:00	76.01	Grande_Alto
314	2900020672	-12.1656	-45.3286	314	29/05/2014	00:00:00	76.02	Grande_Alto
315	2900020672	-12.1656	-45.3286	315	30/05/2014	03:00:00	76.02	Grande_Alto
316	2900020672	-12.1656	-45.3286	316	31/05/2014	00:00:00	76.02	Grande_Alto
317	2900020672	-12.1656	-45.3286	317	01/06/2014	05:00:00	76.01	Grande_Alto
318	2900020672	-12.1656	-45.3286	318	02/06/2014	00:00:00	76.01	Grande_Alto
319	2900020672	-12.1656	-45.3286	319	03/06/2014	20:00:00	76.01	Grande_Alto
320	2900020672	-12.1656	-45.3286	320	04/06/2014	03:00:00	76.02	Grande_Alto
321	2900020672	-12.1656	-45.3286	321	05/06/2014	22:00:00	76.01	Grande_Alto
322	2900020672	-12.1656	-45.3286	322	06/06/2014	05:00:00	76.01	Grande_Alto
323	2900020672	-12.1656	-45.3286	323	07/06/2014	06:00:00	76.01	Grande_Alto
324	2900020672	-12.1656	-45.3286	324	08/06/2014	01:00:00	76.02	Grande_Alto
325	2900020672	-12.1656	-45.3286	325	09/06/2014	02:00:00	76.02	Grande_Alto
326	2900020672	-12.1656	-45.3286	326	10/06/2014	00:00:00	76.02	Grande_Alto
327	2900020672	-12.1656	-45.3286	327	11/06/2014	20:00:00	76.01	Grande_Alto
328	2900020672	-12.1656	-45.3286	328	12/06/2014	05:00:00	76.01	Grande_Alto
329	2900020672	-12.1656	-45.3286	329	13/06/2014	13:00:00	76.01	Grande_Alto
330	2900020672	-12.1656	-45.3286	330	14/06/2014	07:00:00	76.01	Grande_Alto
331	2900020672	-12.1656	-45.3286	331	15/06/2014	13:00:00	76.01	Grande_Alto
332	2900020672	-12.1656	-45.3286	332	16/06/2014	20:00:00	76.01	Grande_Alto
333	2900020672	-12.1656	-45.3286	333	17/06/2014	01:00:00	76.02	Grande_Alto
334	2900020672	-12.1656	-45.3286	334	18/06/2014	01:00:00	76.02	Grande_Alto
335	2900020672	-12.1656	-45.3286	335	19/06/2014	12:00:00	76.01	Grande_Alto
336	2900020672	-12.1656	-45.3286	336	20/06/2014	06:00:00	76.01	Grande_Alto
337	2900020672	-12.1656	-45.3286	337	21/06/2014	20:00:00	76.01	Grande_Alto
338	2900020672	-12.1656	-45.3286	338	22/06/2014	04:00:00	76.02	Grande_Alto
339	2900020672	-12.1656	-45.3286	339	23/06/2014	05:00:00	76.02	Grande_Alto
340	2900020672	-12.1656	-45.3286	340	24/06/2014	20:00:00	76.01	Grande_Alto
341	2900020672	-12.1656	-45.3286	341	25/06/2014	02:00:00	76.01	Grande_Alto
342	2900020672	-12.1656	-45.3286	342	26/06/2014	20:00:00	76.01	Grande_Alto
343	2900020672	-12.1656	-45.3286	343	27/06/2014	00:00:00	76.02	Grande_Alto
344	2900020672	-12.1656	-45.3286	344	28/06/2014	00:00:00	76.02	Grande_Alto
345	2900020672	-12.1656	-45.3286	345	29/06/2014	05:00:00	76.01	Grande_Alto
346	2900020672	-12.1656	-45.3286	346	30/06/2014	05:00:00	76.01	Grande_Alto
347	2900020672	-12.1656	-45.3286	347	01/07/2014	13:00:00	76.01	Grande_Alto
348	2900020672	-12.1656	-45.3286	348	02/07/2014	02:00:00	76.02	Grande_Alto
349	2900020672	-12.1656	-45.3286	349	03/07/2014	03:00:00	76.02	Grande_Alto
350	2900020672	-12.1656	-45.3286	350	04/07/2014	00:00:00	76.02	Grande_Alto
351	2900020672	-12.1656	-45.3286	351	05/07/2014	13:00:00	76.01	Grande_Alto
352	2900020672	-12.1656	-45.3286	352	06/07/2014	03:00:00	76.02	Grande_Alto
353	2900020672	-12.1656	-45.3286	353	07/07/2014	21:00:00	76.01	Grande_Alto
354	2900020672	-12.1656	-45.3286	354	08/07/2014	13:00:00	76.01	Grande_Alto
355	2900020672	-12.1656	-45.3286	355	09/07/2014	03:00:00	76.01	Grande_Alto
356	2900020672	-12.1656	-45.3286	356	10/07/2014	04:00:00	76.01	Grande_Alto
357	2900020672	-12.1656	-45.3286	357	11/07/2014	06:00:00	76.01	Grande_Alto
358	2900020672	-12.1656	-45.3286	358	12/07/2014	19:00:00	76.01	Grande_Alto
359	2900020672	-12.1656	-45.3286	359	13/07/2014	01:00:00	76.02	Grande_Alto
360	2900020672	-12.1656	-45.3286	360	14/07/2014	20:00:00	76.01	Grande_Alto
361	2900020672	-12.1656	-45.3286	361	15/07/2014	05:00:00	76.01	Grande_Alto
362	2900020672	-12.1656	-45.3286	362	16/07/2014	06:00:00	76.01	Grande_Alto
363	2900020672	-12.1656	-45.3286	363	17/07/2014	04:00:00	76.01	Grande_Alto
364	2900020672	-12.1656	-45.3286	364	18/07/2014	01:00:00	76.01	Grande_Alto
365	2900020672	-12.1656	-45.3286	365	19/07/2014	01:00:00	76.01	Grande_Alto
366	2900020672	-12.1656	-45.3286	366	20/07/2014	04:00:00	76.01	Grande_Alto
367	2900020672	-12.1656	-45.3286	367	21/07/2014	04:00:00	76.01	Grande_Alto
368	2900020672	-12.1656	-45.3286	368	22/07/2014	20:00:00	76.01	Grande_Alto
369	2900020672	-12.1656	-45.3286	369	23/07/2014	00:00:00	76.02	Grande_Alto
370	2900020672	-12.1656	-45.3286	370	24/07/2014	04:00:00	76.01	Grande_Alto
371	2900020672	-12.1656	-45.3286	371	25/07/2014	13:00:00	76.01	Grande_Alto
372	2900020672	-12.1656	-45.3286	372	26/07/2014	20:00:00	76.01	Grande_Alto
373	2900020672	-12.1656	-45.3286	373	27/07/2014	05:00:00	76.02	Grande_Alto
374	2900020672	-12.1656	-45.3286	374	28/07/2014	04:00:00	76.03	Grande_Alto
375	2900020672	-12.1656	-45.3286	375	29/07/2014	06:00:00	76.02	Grande_Alto
376	2900020672	-12.1656	-45.3286	376	30/07/2014	03:00:00	76.02	Grande_Alto
377	2900020672	-12.1656	-45.3286	377	31/07/2014	20:00:00	76.01	Grande_Alto
378	2900020672	-12.1656	-45.3286	378	01/08/2014	02:00:00	76.02	Grande_Alto
379	2900020672	-12.1656	-45.3286	379	02/08/2014	21:00:00	76.01	Grande_Alto
380	2900020672	-12.1656	-45.3286	380	03/08/2014	05:00:00	76.01	Grande_Alto
381	2900020672	-12.1656	-45.3286	381	04/08/2014	05:00:00	76.02	Grande_Alto
382	2900020672	-12.1656	-45.3286	382	05/08/2014	02:00:00	76.02	Grande_Alto
383	2900020672	-12.1656	-45.3286	383	06/08/2014	02:00:00	76.02	Grande_Alto
384	2900020672	-12.1656	-45.3286	384	07/08/2014	00:00:00	76.03	Grande_Alto
385	2900020672	-12.1656	-45.3286	385	08/08/2014	06:00:00	76.01	Grande_Alto
386	2900020672	-12.1656	-45.3286	386	09/08/2014	06:00:00	76.01	Grande_Alto
387	2900020672	-12.1656	-45.3286	387	10/08/2014	00:00:00	76.02	Grande_Alto
388	2900020672	-12.1656	-45.3286	388	11/08/2014	04:00:00	76.02	Grande_Alto
389	2900020672	-12.1656	-45.3286	389	12/08/2014	20:00:00	76.01	Grande_Alto
390	2900020672	-12.1656	-45.3286	390	13/08/2014	19:00:00	76.01	Grande_Alto
391	2900020672	-12.1656	-45.3286	391	14/08/2014	19:00:00	76.01	Grande_Alto
392	2900020672	-12.1656	-45.3286	392	15/08/2014	02:00:00	76.03	Grande_Alto
393	2900020672	-12.1656	-45.3286	393	16/08/2014	05:00:00	76.02	Grande_Alto
394	2900020672	-12.1656	-45.3286	394	17/08/2014	06:00:00	76.01	Grande_Alto
395	2900020672	-12.1656	-45.3286	395	18/08/2014	04:00:00	76.01	Grande_Alto
396	2900020672	-12.1656	-45.3286	396	19/08/2014	05:00:00	76.01	Grande_Alto
397	2900020672	-12.1656	-45.3286	397	20/08/2014	00:00:00	76.02	Grande_Alto
398	2900020672	-12.1656	-45.3286	398	21/08/2014	21:00:00	76.01	Grande_Alto
399	2900020672	-12.1656	-45.3286	399	22/08/2014	05:00:00	76.01	Grande_Alto
400	2900020672	-12.1656	-45.3286	400	23/08/2014	01:00:00	76.01	Grande_Alto
401	2900020672	-12.1656	-45.3286	401	24/08/2014	05:00:00	76.01	Grande_Alto
402	2900020672	-12.1656	-45.3286	402	25/08/2014	00:00:00	76.02	Grande_Alto
403	2900020672	-12.1656	-45.3286	403	26/08/2014	05:00:00	76.01	Grande_Alto
404	2900020672	-12.1656	-45.3286	404	27/08/2014	06:00:00	76.01	Grande_Alto
405	2900020672	-12.1656	-45.3286	405	28/08/2014	05:00:00	76.01	Grande_Alto
406	2900020672	-12.1656	-45.3286	406	29/08/2014	12:00:00	76.01	Grande_Alto
407	2900020672	-12.1656	-45.3286	407	30/08/2014	21:00:00	76.01	Grande_Alto
408	2900020672	-12.1656	-45.3286	408	31/08/2014	23:00:00	76.01	Grande_Alto
409	2900020672	-12.1656	-45.3286	409	01/09/2014	02:00:00	76.01	Grande_Alto
410	2900020672	-12.1656	-45.3286	410	02/09/2014	03:00:00	76.01	Grande_Alto
411	2900020672	-12.1656	-45.3286	411	03/09/2014	00:00:00	76.01	Grande_Alto
412	2900020672	-12.1656	-45.3286	412	04/09/2014	22:00:00	76.01	Grande_Alto
413	2900020672	-12.1656	-45.3286	413	05/09/2014	13:00:00	76.01	Grande_Alto
414	2900020672	-12.1656	-45.3286	414	06/09/2014	04:00:00	76.02	Grande_Alto
415	2900020672	-12.1656	-45.3286	415	07/09/2014	05:00:00	76.01	Grande_Alto
416	2900020672	-12.1656	-45.3286	416	08/09/2014	02:00:00	76.01	Grande_Alto
417	2900020672	-12.1656	-45.3286	417	09/09/2014	05:00:00	76	Grande_Alto
418	2900020672	-12.1656	-45.3286	418	10/09/2014	19:00:00	76	Grande_Alto
419	2900020672	-12.1656	-45.3286	419	11/09/2014	21:00:00	76	Grande_Alto
420	2900020672	-12.1656	-45.3286	420	12/09/2014	21:00:00	76	Grande_Alto
421	2900020672	-12.1656	-45.3286	421	13/09/2014	05:00:00	76.01	Grande_Alto
422	2900020672	-12.1656	-45.3286	422	14/09/2014	04:00:00	76.01	Grande_Alto
423	2900020672	-12.1656	-45.3286	423	15/09/2014	00:00:00	76.01	Grande_Alto
424	2900020672	-12.1656	-45.3286	424	16/09/2014	04:00:00	76	Grande_Alto
425	2900020672	-12.1656	-45.3286	425	17/09/2014	03:00:00	76.01	Grande_Alto
426	2900020672	-12.1656	-45.3286	426	18/09/2014	03:00:00	76.01	Grande_Alto
427	2900020672	-12.1656	-45.3286	427	19/09/2014	22:00:00	76	Grande_Alto
428	2900020672	-12.1656	-45.3286	428	20/09/2014	02:00:00	76.01	Grande_Alto
429	2900020672	-12.1656	-45.3286	429	21/09/2014	12:00:00	76	Grande_Alto
430	2900020672	-12.1656	-45.3286	430	22/09/2014	05:00:00	76	Grande_Alto
431	2900020672	-12.1656	-45.3286	431	23/09/2014	04:00:00	76.01	Grande_Alto
432	2900020672	-12.1656	-45.3286	432	24/09/2014	23:00:00	76.01	Grande_Alto
433	2900020672	-12.1656	-45.3286	433	25/09/2014	21:00:00	76	Grande_Alto
434	2900020672	-12.1656	-45.3286	434	26/09/2014	04:00:00	76	Grande_Alto
435	2900020672	-12.1656	-45.3286	435	27/09/2014	02:00:00	76.01	Grande_Alto
436	2900020672	-12.1656	-45.3286	436	28/09/2014	20:00:00	76	Grande_Alto
437	2900020672	-12.1656	-45.3286	437	29/09/2014	02:00:00	76.01	Grande_Alto
438	2900020672	-12.1656	-45.3286	438	30/09/2014	00:00:00	76.01	Grande_Alto
439	2900020672	-12.1656	-45.3286	439	01/10/2014	04:00:00	76	Grande_Alto
440	2900020672	-12.1656	-45.3286	440	02/10/2014	20:00:00	76	Grande_Alto
441	2900020672	-12.1656	-45.3286	441	03/10/2014	00:00:00	76.01	Grande_Alto
442	2900020672	-12.1656	-45.3286	442	04/10/2014	00:00:00	76.01	Grande_Alto
443	2900020672	-12.1656	-45.3286	443	05/10/2014	05:00:00	76	Grande_Alto
444	2900020672	-12.1656	-45.3286	444	06/10/2014	03:00:00	76	Grande_Alto
445	2900020672	-12.1656	-45.3286	445	07/10/2014	01:00:00	76	Grande_Alto
446	2900020672	-12.1656	-45.3286	446	08/10/2014	05:00:00	75.99	Grande_Alto
447	2900020672	-12.1656	-45.3286	447	09/10/2014	00:00:00	76	Grande_Alto
448	2900020672	-12.1656	-45.3286	448	10/10/2014	20:00:00	76	Grande_Alto
449	2900020672	-12.1656	-45.3286	449	11/10/2014	03:00:00	76.01	Grande_Alto
450	2900020672	-12.1656	-45.3286	450	12/10/2014	12:00:00	76	Grande_Alto
451	2900020672	-12.1656	-45.3286	451	13/10/2014	04:00:00	76	Grande_Alto
452	2900020672	-12.1656	-45.3286	452	14/10/2014	04:00:00	76	Grande_Alto
453	2900020672	-12.1656	-45.3286	453	15/10/2014	04:00:00	76	Grande_Alto
454	2900020672	-12.1656	-45.3286	454	16/10/2014	01:00:00	76	Grande_Alto
455	2900020672	-12.1656	-45.3286	455	17/10/2014	04:00:00	76	Grande_Alto
456	2900020672	-12.1656	-45.3286	456	18/10/2014	02:00:00	76	Grande_Alto
457	2900020672	-12.1656	-45.3286	457	19/10/2014	03:00:00	76	Grande_Alto
458	2900020672	-12.1656	-45.3286	458	20/10/2014	05:00:00	76	Grande_Alto
459	2900020672	-12.1656	-45.3286	459	21/10/2014	12:00:00	76	Grande_Alto
460	2900020672	-12.1656	-45.3286	460	22/10/2014	19:00:00	76.01	Grande_Alto
461	2900020672	-12.1656	-45.3286	461	23/10/2014	03:00:00	76.01	Grande_Alto
462	2900020672	-12.1656	-45.3286	462	24/10/2014	04:00:00	76	Grande_Alto
463	2900020672	-12.1656	-45.3286	463	25/10/2014	04:00:00	76	Grande_Alto
464	2900020672	-12.1656	-45.3286	464	26/10/2014	18:00:00	76	Grande_Alto
465	2900020672	-12.1656	-45.3286	465	27/10/2014	06:00:00	76.02	Grande_Alto
466	2900020672	-12.1656	-45.3286	466	28/10/2014	02:00:00	76.01	Grande_Alto
467	2900020672	-12.1656	-45.3286	467	29/10/2014	00:00:00	76.02	Grande_Alto
468	2900020672	-12.1656	-45.3286	468	30/10/2014	03:00:00	76.01	Grande_Alto
469	2900020672	-12.1656	-45.3286	469	31/10/2014	19:00:00	76.01	Grande_Alto
470	2900020672	-12.1656	-45.3286	470	01/11/2014	13:00:00	76.01	Grande_Alto
471	2900020672	-12.1656	-45.3286	471	02/11/2014	03:00:00	76.01	Grande_Alto
472	2900020672	-12.1656	-45.3286	472	03/11/2014	05:00:00	76.01	Grande_Alto
473	2900020672	-12.1656	-45.3286	473	04/11/2014	02:00:00	76.03	Grande_Alto
474	2900020672	-12.1656	-45.3286	474	05/11/2014	03:00:00	76.03	Grande_Alto
475	2900020672	-12.1656	-45.3286	475	06/11/2014	13:00:00	76.02	Grande_Alto
476	2900020672	-12.1656	-45.3286	476	07/11/2014	01:00:00	76.02	Grande_Alto
477	2900020672	-12.1656	-45.3286	477	08/11/2014	19:00:00	76.02	Grande_Alto
478	2900020672	-12.1656	-45.3286	478	09/11/2014	12:00:00	76.03	Grande_Alto
479	2900020672	-12.1656	-45.3286	479	10/11/2014	00:00:00	76.03	Grande_Alto
480	2900020672	-12.1656	-45.3286	480	11/11/2014	05:00:00	76.02	Grande_Alto
481	2900020672	-12.1656	-45.3286	481	12/11/2014	05:00:00	76.03	Grande_Alto
482	2900020672	-12.1656	-45.3286	482	13/11/2014	06:00:00	76.03	Grande_Alto
483	2900020672	-12.1656	-45.3286	483	14/11/2014	06:00:00	76.04	Grande_Alto
484	2900020672	-12.1656	-45.3286	484	15/11/2014	19:00:00	76.03	Grande_Alto
485	2900020672	-12.1656	-45.3286	485	16/11/2014	00:00:00	76.04	Grande_Alto
486	2900020672	-12.1656	-45.3286	486	17/11/2014	07:00:00	76.03	Grande_Alto
487	2900020672	-12.1656	-45.3286	487	18/11/2014	00:00:00	76.04	Grande_Alto
488	2900020672	-12.1656	-45.3286	488	19/11/2014	12:00:00	76.04	Grande_Alto
489	2900020672	-12.1656	-45.3286	489	20/11/2014	05:00:00	76.04	Grande_Alto
490	2900020672	-12.1656	-45.3286	490	21/11/2014	06:00:00	76.04	Grande_Alto
491	2900020672	-12.1656	-45.3286	491	22/11/2014	20:00:00	76.03	Grande_Alto
492	2900020672	-12.1656	-45.3286	492	23/11/2014	06:00:00	76.04	Grande_Alto
493	2900020672	-12.1656	-45.3286	493	24/11/2014	12:00:00	76.04	Grande_Alto
494	2900020672	-12.1656	-45.3286	494	25/11/2014	20:00:00	76.03	Grande_Alto
495	2900020672	-12.1656	-45.3286	495	26/11/2014	06:00:00	76.04	Grande_Alto
496	2900020672	-12.1656	-45.3286	496	27/11/2014	05:00:00	76.04	Grande_Alto
497	2900020672	-12.1656	-45.3286	497	28/11/2014	13:00:00	76.04	Grande_Alto
498	2900020672	-12.1656	-45.3286	498	29/11/2014	12:00:00	76.04	Grande_Alto
499	2900020672	-12.1656	-45.3286	499	30/11/2014	12:00:00	76.04	Grande_Alto
500	2900020672	-12.1656	-45.3286	500	01/12/2014	20:00:00	76.04	Grande_Alto
501	2900020672	-12.1656	-45.3286	501	02/12/2014	13:00:00	76.04	Grande_Alto
502	2900020672	-12.1656	-45.3286	502	03/12/2014	05:00:00	76.04	Grande_Alto
503	2900020672	-12.1656	-45.3286	503	04/12/2014	18:00:00	76.04	Grande_Alto
504	2900020672	-12.1656	-45.3286	504	05/12/2014	00:00:00	76.05	Grande_Alto
505	2900020672	-12.1656	-45.3286	505	06/12/2014	12:00:00	76.05	Grande_Alto
506	2900020672	-12.1656	-45.3286	506	07/12/2014	03:00:00	76.05	Grande_Alto
507	2900020672	-12.1656	-45.3286	507	08/12/2014	05:00:00	76.05	Grande_Alto
508	2900020672	-12.1656	-45.3286	508	09/12/2014	06:00:00	76.04	Grande_Alto
509	2900020672	-12.1656	-45.3286	509	10/12/2014	00:00:00	76.05	Grande_Alto
510	2900020672	-12.1656	-45.3286	510	11/12/2014	01:00:00	76.05	Grande_Alto
511	2900020672	-12.1656	-45.3286	511	12/12/2014	12:00:00	76.05	Grande_Alto
512	2900020672	-12.1656	-45.3286	512	13/12/2014	01:00:00	76.05	Grande_Alto
513	2900020672	-12.1656	-45.3286	513	14/12/2014	02:00:00	76.05	Grande_Alto
514	2900020672	-12.1656	-45.3286	514	15/12/2014	13:00:00	76.05	Grande_Alto
515	2900020672	-12.1656	-45.3286	515	16/12/2014	07:00:00	76.05	Grande_Alto
516	2900020672	-12.1656	-45.3286	516	17/12/2014	18:00:00	76.04	Grande_Alto
517	2900020672	-12.1656	-45.3286	517	18/12/2014	20:00:00	76.04	Grande_Alto
518	2900020672	-12.1656	-45.3286	518	19/12/2014	12:00:00	76.05	Grande_Alto
519	2900020672	-12.1656	-45.3286	519	20/12/2014	00:00:00	76.06	Grande_Alto
520	2900020672	-12.1656	-45.3286	520	21/12/2014	06:00:00	76.05	Grande_Alto
521	2900020672	-12.1656	-45.3286	521	22/12/2014	20:00:00	76.04	Grande_Alto
522	2900020672	-12.1656	-45.3286	522	23/12/2014	05:00:00	76.05	Grande_Alto
523	2900020672	-12.1656	-45.3286	523	24/12/2014	13:00:00	76.05	Grande_Alto
524	2900020672	-12.1656	-45.3286	524	25/12/2014	02:00:00	76.06	Grande_Alto
525	2900020672	-12.1656	-45.3286	525	26/12/2014	21:00:00	76.05	Grande_Alto
526	2900020672	-12.1656	-45.3286	526	27/12/2014	00:00:00	76.05	Grande_Alto
527	2900020672	-12.1656	-45.3286	527	28/12/2014	01:00:00	76.05	Grande_Alto
528	2900020672	-12.1656	-45.3286	528	29/12/2014	04:00:00	76.05	Grande_Alto
529	2900020672	-12.1656	-45.3286	529	30/12/2014	00:00:00	76.06	Grande_Alto
530	2900020672	-12.1656	-45.3286	530	31/12/2014	03:00:00	76.05	Grande_Alto
531	2900020672	-12.1656	-45.3286	531	01/01/2015	21:00:00	76.05	Grande_Alto
532	2900020672	-12.1656	-45.3286	532	02/01/2015	02:00:00	76.05	Grande_Alto
533	2900020672	-12.1656	-45.3286	533	03/01/2015	02:00:00	76.05	Grande_Alto
534	2900020672	-12.1656	-45.3286	534	04/01/2015	04:00:00	76.06	Grande_Alto
535	2900020672	-12.1656	-45.3286	535	05/01/2015	03:00:00	76.06	Grande_Alto
536	2900020672	-12.1656	-45.3286	536	06/01/2015	20:00:00	76.05	Grande_Alto
537	2900020672	-12.1656	-45.3286	537	07/01/2015	05:00:00	76.05	Grande_Alto
538	2900020672	-12.1656	-45.3286	538	08/01/2015	04:00:00	76.05	Grande_Alto
539	2900020672	-12.1656	-45.3286	539	09/01/2015	04:00:00	76.05	Grande_Alto
540	2900020672	-12.1656	-45.3286	540	10/01/2015	04:00:00	76.05	Grande_Alto
541	2900020672	-12.1656	-45.3286	541	11/01/2015	13:00:00	76.05	Grande_Alto
542	2900020672	-12.1656	-45.3286	542	12/01/2015	04:00:00	76.05	Grande_Alto
543	2900020672	-12.1656	-45.3286	543	13/01/2015	05:00:00	76.05	Grande_Alto
544	2900020672	-12.1656	-45.3286	544	14/01/2015	20:00:00	76.05	Grande_Alto
545	2900020672	-12.1656	-45.3286	545	15/01/2015	14:00:00	76.05	Grande_Alto
546	2900020672	-12.1656	-45.3286	546	16/01/2015	21:00:00	76.05	Grande_Alto
547	2900020672	-12.1656	-45.3286	547	17/01/2015	20:00:00	76.05	Grande_Alto
548	2900020672	-12.1656	-45.3286	548	18/01/2015	20:00:00	76.05	Grande_Alto
549	2900020672	-12.1656	-45.3286	549	19/01/2015	20:00:00	76.05	Grande_Alto
550	2900020672	-12.1656	-45.3286	550	20/01/2015	19:00:00	76.05	Grande_Alto
551	2900020672	-12.1656	-45.3286	551	21/01/2015	19:00:00	76.06	Grande_Alto
552	2900020672	-12.1656	-45.3286	552	22/01/2015	13:00:00	76.06	Grande_Alto
553	2900020672	-12.1656	-45.3286	553	23/01/2015	01:00:00	76.06	Grande_Alto
554	2900020672	-12.1656	-45.3286	554	24/01/2015	13:00:00	76.05	Grande_Alto
555	2900020672	-12.1656	-45.3286	555	25/01/2015	13:00:00	76.06	Grande_Alto
556	2900020672	-12.1656	-45.3286	556	26/01/2015	23:00:00	76.06	Grande_Alto
557	2900020672	-12.1656	-45.3286	557	27/01/2015	20:00:00	76.05	Grande_Alto
558	2900020672	-12.1656	-45.3286	558	28/01/2015	03:00:00	76.06	Grande_Alto
559	2900020672	-12.1656	-45.3286	559	29/01/2015	03:00:00	76.06	Grande_Alto
560	2900020672	-12.1656	-45.3286	560	30/01/2015	03:00:00	76.06	Grande_Alto
561	2900020672	-12.1656	-45.3286	561	31/01/2015	04:00:00	76.06	Grande_Alto
562	2900020672	-12.1656	-45.3286	562	01/02/2015	21:00:00	76.06	Grande_Alto
563	2900020672	-12.1656	-45.3286	563	02/02/2015	00:00:00	76.06	Grande_Alto
564	2900020672	-12.1656	-45.3286	564	03/02/2015	05:00:00	76.06	Grande_Alto
565	2900020672	-12.1656	-45.3286	565	04/02/2015	01:00:00	76.06	Grande_Alto
566	2900020672	-12.1656	-45.3286	566	05/02/2015	02:00:00	76.07	Grande_Alto
567	2900020672	-12.1656	-45.3286	567	06/02/2015	00:00:00	76.07	Grande_Alto
568	2900020672	-12.1656	-45.3286	568	07/02/2015	00:00:00	76.07	Grande_Alto
569	2900020672	-12.1656	-45.3286	569	08/02/2015	05:00:00	76.07	Grande_Alto
570	2900020672	-12.1656	-45.3286	570	09/02/2015	13:00:00	76.06	Grande_Alto
571	2900020672	-12.1656	-45.3286	571	10/02/2015	00:00:00	76.07	Grande_Alto
572	2900020672	-12.1656	-45.3286	572	11/02/2015	06:00:00	76.07	Grande_Alto
573	2900020672	-12.1656	-45.3286	573	12/02/2015	04:00:00	76.07	Grande_Alto
574	2900020672	-12.1656	-45.3286	574	13/02/2015	05:00:00	76.06	Grande_Alto
575	2900020672	-12.1656	-45.3286	575	14/02/2015	05:00:00	76.06	Grande_Alto
576	2900020672	-12.1656	-45.3286	576	15/02/2015	20:00:00	76.06	Grande_Alto
577	2900020672	-12.1656	-45.3286	577	16/02/2015	03:00:00	76.07	Grande_Alto
578	2900020672	-12.1656	-45.3286	578	17/02/2015	21:00:00	76.06	Grande_Alto
579	2900020672	-12.1656	-45.3286	579	18/02/2015	05:00:00	76.07	Grande_Alto
580	2900020672	-12.1656	-45.3286	580	19/02/2015	20:00:00	76.06	Grande_Alto
581	2900020672	-12.1656	-45.3286	581	20/02/2015	06:00:00	76.07	Grande_Alto
582	2900020672	-12.1656	-45.3286	582	21/02/2015	06:00:00	76.07	Grande_Alto
583	2900020672	-12.1656	-45.3286	583	22/02/2015	05:00:00	76.07	Grande_Alto
584	2900020672	-12.1656	-45.3286	584	23/02/2015	04:00:00	76.07	Grande_Alto
585	2900020672	-12.1656	-45.3286	585	24/02/2015	13:00:00	76.07	Grande_Alto
586	2900020672	-12.1656	-45.3286	586	25/02/2015	02:00:00	76.07	Grande_Alto
587	2900020672	-12.1656	-45.3286	587	26/02/2015	12:00:00	76.06	Grande_Alto
588	2900020672	-12.1656	-45.3286	588	27/02/2015	14:00:00	76.07	Grande_Alto
589	2900020672	-12.1656	-45.3286	589	28/02/2015	02:00:00	76.07	Grande_Alto
590	2900020672	-12.1656	-45.3286	590	01/03/2015	13:00:00	76.07	Grande_Alto
591	2900020672	-12.1656	-45.3286	591	02/03/2015	06:00:00	76.07	Grande_Alto
592	2900020672	-12.1656	-45.3286	592	03/03/2015	05:00:00	76.07	Grande_Alto
593	2900020672	-12.1656	-45.3286	593	04/03/2015	21:00:00	76.07	Grande_Alto
594	2900020672	-12.1656	-45.3286	594	05/03/2015	06:00:00	76.07	Grande_Alto
595	2900020672	-12.1656	-45.3286	595	06/03/2015	02:00:00	76.07	Grande_Alto
596	2900020672	-12.1656	-45.3286	596	07/03/2015	19:00:00	76.07	Grande_Alto
597	2900020672	-12.1656	-45.3286	597	08/03/2015	21:00:00	76.07	Grande_Alto
598	2900020672	-12.1656	-45.3286	598	09/03/2015	04:00:00	76.07	Grande_Alto
599	2900020672	-12.1656	-45.3286	599	10/03/2015	04:00:00	76.07	Grande_Alto
600	2900020672	-12.1656	-45.3286	600	11/03/2015	21:00:00	76.07	Grande_Alto
601	2900020672	-12.1656	-45.3286	601	12/03/2015	21:00:00	76.07	Grande_Alto
602	2900020672	-12.1656	-45.3286	602	13/03/2015	05:00:00	76.07	Grande_Alto
603	2900020672	-12.1656	-45.3286	603	14/03/2015	20:00:00	76.07	Grande_Alto
604	2900020672	-12.1656	-45.3286	604	15/03/2015	03:00:00	76.08	Grande_Alto
605	2900020672	-12.1656	-45.3286	605	16/03/2015	21:00:00	76.07	Grande_Alto
606	2900020672	-12.1656	-45.3286	606	17/03/2015	05:00:00	76.08	Grande_Alto
607	2900020672	-12.1656	-45.3286	607	18/03/2015	04:00:00	76.08	Grande_Alto
608	2900020672	-12.1656	-45.3286	608	19/03/2015	02:00:00	76.08	Grande_Alto
609	2900020672	-12.1656	-45.3286	609	20/03/2015	19:00:00	76.07	Grande_Alto
610	2900020672	-12.1656	-45.3286	610	21/03/2015	13:00:00	76.08	Grande_Alto
611	2900020672	-12.1656	-45.3286	611	22/03/2015	00:00:00	76.08	Grande_Alto
612	2900020672	-12.1656	-45.3286	612	23/03/2015	00:00:00	76.09	Grande_Alto
613	2900020672	-12.1656	-45.3286	613	24/03/2015	02:00:00	76.08	Grande_Alto
614	2900020672	-12.1656	-45.3286	614	25/03/2015	04:00:00	76.07	Grande_Alto
615	2900020672	-12.1656	-45.3286	615	26/03/2015	19:00:00	76.07	Grande_Alto
616	2900020672	-12.1656	-45.3286	616	27/03/2015	13:00:00	76.08	Grande_Alto
617	2900020672	-12.1656	-45.3286	617	28/03/2015	03:00:00	76.08	Grande_Alto
618	2900020672	-12.1656	-45.3286	618	29/03/2015	05:00:00	76.07	Grande_Alto
619	2900020672	-12.1656	-45.3286	619	30/03/2015	20:00:00	76.07	Grande_Alto
620	2900020672	-12.1656	-45.3286	620	31/03/2015	05:00:00	76.08	Grande_Alto
621	2900020672	-12.1656	-45.3286	621	01/04/2015	05:00:00	76.08	Grande_Alto
622	2900020672	-12.1656	-45.3286	622	02/04/2015	05:00:00	76.08	Grande_Alto
623	2900020672	-12.1656	-45.3286	623	03/04/2015	13:00:00	76.07	Grande_Alto
624	2900020672	-12.1656	-45.3286	624	04/04/2015	02:00:00	76.08	Grande_Alto
625	2900020672	-12.1656	-45.3286	625	05/04/2015	04:00:00	76.09	Grande_Alto
626	2900020672	-12.1656	-45.3286	626	06/04/2015	06:00:00	76.08	Grande_Alto
627	2900020672	-12.1656	-45.3286	627	07/04/2015	12:00:00	76.08	Grande_Alto
628	2900020672	-12.1656	-45.3286	628	08/04/2015	20:00:00	76.08	Grande_Alto
629	2900020672	-12.1656	-45.3286	629	09/04/2015	19:00:00	76.08	Grande_Alto
630	2900020672	-12.1656	-45.3286	630	10/04/2015	06:00:00	76.08	Grande_Alto
631	2900020672	-12.1656	-45.3286	631	11/04/2015	23:00:00	76.08	Grande_Alto
632	2900020672	-12.1656	-45.3286	632	12/04/2015	05:00:00	76.08	Grande_Alto
633	2900020672	-12.1656	-45.3286	633	13/04/2015	02:00:00	76.09	Grande_Alto
634	2900020672	-12.1656	-45.3286	634	14/04/2015	19:00:00	76.08	Grande_Alto
635	2900020672	-12.1656	-45.3286	635	15/04/2015	02:00:00	76.09	Grande_Alto
636	2900020672	-12.1656	-45.3286	636	16/04/2015	03:00:00	76.09	Grande_Alto
637	2900020672	-12.1656	-45.3286	637	17/04/2015	20:00:00	76.08	Grande_Alto
638	2900020672	-12.1656	-45.3286	638	18/04/2015	13:00:00	76.08	Grande_Alto
639	2900020672	-12.1656	-45.3286	639	19/04/2015	13:00:00	76.08	Grande_Alto
640	2900020672	-12.1656	-45.3286	640	20/04/2015	03:00:00	76.09	Grande_Alto
641	2900020672	-12.1656	-45.3286	641	21/04/2015	01:00:00	76.09	Grande_Alto
642	2900020672	-12.1656	-45.3286	642	22/04/2015	00:00:00	76.09	Grande_Alto
643	2900020672	-12.1656	-45.3286	643	23/04/2015	05:00:00	76.09	Grande_Alto
644	2900020672	-12.1656	-45.3286	644	24/04/2015	05:00:00	76.09	Grande_Alto
645	2900020672	-12.1656	-45.3286	645	25/04/2015	05:00:00	76.09	Grande_Alto
646	2900020672	-12.1656	-45.3286	646	26/04/2015	06:00:00	76.09	Grande_Alto
647	2900020672	-12.1656	-45.3286	647	27/04/2015	06:00:00	76.09	Grande_Alto
648	2900020672	-12.1656	-45.3286	648	28/04/2015	06:00:00	76.09	Grande_Alto
649	2900020672	-12.1656	-45.3286	649	29/04/2015	19:00:00	76.08	Grande_Alto
650	2900020672	-12.1656	-45.3286	650	30/04/2015	13:00:00	76.09	Grande_Alto
651	2900020672	-12.1656	-45.3286	651	01/05/2015	07:00:00	76.09	Grande_Alto
652	2900020672	-12.1656	-45.3286	652	02/05/2015	06:00:00	76.09	Grande_Alto
653	2900020672	-12.1656	-45.3286	653	03/05/2015	19:00:00	76.09	Grande_Alto
654	2900020672	-12.1656	-45.3286	654	04/05/2015	12:00:00	76.09	Grande_Alto
655	2900020672	-12.1656	-45.3286	655	05/05/2015	12:00:00	76.09	Grande_Alto
656	2900020672	-12.1656	-45.3286	656	06/05/2015	20:00:00	76.09	Grande_Alto
657	2900020672	-12.1656	-45.3286	657	07/05/2015	05:00:00	76.09	Grande_Alto
658	2900020672	-12.1656	-45.3286	658	08/05/2015	03:00:00	76.1	Grande_Alto
659	2900020672	-12.1656	-45.3286	659	09/05/2015	02:00:00	76.1	Grande_Alto
660	2900020672	-12.1656	-45.3286	660	10/05/2015	04:00:00	76.09	Grande_Alto
661	2900020672	-12.1656	-45.3286	661	11/05/2015	18:00:00	76.09	Grande_Alto
662	2900020672	-12.1656	-45.3286	662	12/05/2015	00:00:00	76.1	Grande_Alto
663	2900020672	-12.1656	-45.3286	663	13/05/2015	01:00:00	76.1	Grande_Alto
664	2900020672	-12.1656	-45.3286	664	14/05/2015	00:00:00	76.1	Grande_Alto
665	2900020672	-12.1656	-45.3286	665	15/05/2015	18:00:00	76.1	Grande_Alto
666	2900020672	-12.1656	-45.3286	666	16/05/2015	12:00:00	76.1	Grande_Alto
667	2900020672	-12.1656	-45.3286	667	17/05/2015	01:00:00	76.1	Grande_Alto
668	2900020672	-12.1656	-45.3286	668	18/05/2015	18:00:00	76.09	Grande_Alto
669	2900020672	-12.1656	-45.3286	669	19/05/2015	03:00:00	76.1	Grande_Alto
670	2900020672	-12.1656	-45.3286	670	20/05/2015	01:00:00	76.1	Grande_Alto
671	2900020672	-12.1656	-45.3286	671	21/05/2015	01:00:00	76.11	Grande_Alto
672	2900020672	-12.1656	-45.3286	672	22/05/2015	23:00:00	76.1	Grande_Alto
673	2900020672	-12.1656	-45.3286	673	23/05/2015	01:00:00	76.1	Grande_Alto
674	2900020672	-12.1656	-45.3286	674	24/05/2015	18:00:00	76.09	Grande_Alto
675	2900020672	-12.1656	-45.3286	675	25/05/2015	00:00:00	76.1	Grande_Alto
676	2900020672	-12.1656	-45.3286	676	26/05/2015	03:00:00	76.1	Grande_Alto
677	2900020672	-12.1656	-45.3286	677	27/05/2015	13:00:00	76.1	Grande_Alto
678	2900020672	-12.1656	-45.3286	678	28/05/2015	05:00:00	76.1	Grande_Alto
679	2900020672	-12.1656	-45.3286	679	29/05/2015	05:00:00	76.1	Grande_Alto
680	2900020672	-12.1656	-45.3286	680	30/05/2015	01:00:00	76.11	Grande_Alto
681	2900020672	-12.1656	-45.3286	681	31/05/2015	04:00:00	76.11	Grande_Alto
682	2900020672	-12.1656	-45.3286	682	01/06/2015	03:00:00	76.11	Grande_Alto
683	2900020672	-12.1656	-45.3286	683	02/06/2015	00:00:00	76.11	Grande_Alto
684	2900020672	-12.1656	-45.3286	684	03/06/2015	05:00:00	76.11	Grande_Alto
685	2900020672	-12.1656	-45.3286	685	04/06/2015	05:00:00	76.11	Grande_Alto
686	2900020672	-12.1656	-45.3286	686	05/06/2015	05:00:00	76.11	Grande_Alto
687	2900020672	-12.1656	-45.3286	687	06/06/2015	01:00:00	76.11	Grande_Alto
688	2900020672	-12.1656	-45.3286	688	07/06/2015	19:00:00	76.11	Grande_Alto
689	2900020672	-12.1656	-45.3286	689	08/06/2015	04:00:00	76.11	Grande_Alto
690	2900020672	-12.1656	-45.3286	690	09/06/2015	01:00:00	76.11	Grande_Alto
691	2900020672	-12.1656	-45.3286	691	10/06/2015	05:00:00	76.11	Grande_Alto
692	2900020672	-12.1656	-45.3286	692	11/06/2015	06:00:00	76.11	Grande_Alto
693	2900020672	-12.1656	-45.3286	693	12/06/2015	20:00:00	76.11	Grande_Alto
694	2900020672	-12.1656	-45.3286	694	13/06/2015	05:00:00	76.11	Grande_Alto
695	2900020672	-12.1656	-45.3286	695	14/06/2015	12:00:00	76.11	Grande_Alto
696	2900020672	-12.1656	-45.3286	696	15/06/2015	03:00:00	76.12	Grande_Alto
697	2900020672	-12.1656	-45.3286	697	16/06/2015	12:00:00	76.11	Grande_Alto
698	2900020672	-12.1656	-45.3286	698	17/06/2015	04:00:00	76.12	Grande_Alto
699	2900020672	-12.1656	-45.3286	699	18/06/2015	07:00:00	76.12	Grande_Alto
700	2900020672	-12.1656	-45.3286	700	19/06/2015	04:00:00	76.12	Grande_Alto
701	2900020672	-12.1656	-45.3286	701	20/06/2015	13:00:00	76.12	Grande_Alto
702	2900020672	-12.1656	-45.3286	702	21/06/2015	00:00:00	76.13	Grande_Alto
703	2900020672	-12.1656	-45.3286	703	22/06/2015	04:00:00	76.12	Grande_Alto
704	2900020672	-12.1656	-45.3286	704	23/06/2015	04:00:00	76.12	Grande_Alto
705	2900020672	-12.1656	-45.3286	705	24/06/2015	05:00:00	76.12	Grande_Alto
706	2900020672	-12.1656	-45.3286	706	25/06/2015	20:00:00	76.12	Grande_Alto
707	2900020672	-12.1656	-45.3286	707	26/06/2015	03:00:00	76.13	Grande_Alto
708	2900020672	-12.1656	-45.3286	708	27/06/2015	12:00:00	76.12	Grande_Alto
709	2900020672	-12.1656	-45.3286	709	28/06/2015	20:00:00	76.11	Grande_Alto
710	2900020672	-12.1656	-45.3286	710	29/06/2015	01:00:00	76.12	Grande_Alto
711	2900020672	-12.1656	-45.3286	711	30/06/2015	20:00:00	76.12	Grande_Alto
712	2900020672	-12.1656	-45.3286	712	01/07/2015	03:00:00	76.12	Grande_Alto
713	2900020672	-12.1656	-45.3286	713	02/07/2015	04:00:00	76.12	Grande_Alto
714	2900020672	-12.1656	-45.3286	714	03/07/2015	13:00:00	76.12	Grande_Alto
715	2900020672	-12.1656	-45.3286	715	04/07/2015	00:00:00	76.13	Grande_Alto
716	2900020672	-12.1656	-45.3286	716	05/07/2015	22:00:00	76.12	Grande_Alto
717	2900020672	-12.1656	-45.3286	717	06/07/2015	19:00:00	76.12	Grande_Alto
718	2900020672	-12.1656	-45.3286	718	07/07/2015	06:00:00	76.13	Grande_Alto
719	2900020672	-12.1656	-45.3286	719	08/07/2015	03:00:00	76.13	Grande_Alto
720	2900020672	-12.1656	-45.3286	720	09/07/2015	03:00:00	76.13	Grande_Alto
721	2900020672	-12.1656	-45.3286	721	10/07/2015	05:00:00	76.13	Grande_Alto
722	2900020672	-12.1656	-45.3286	722	11/07/2015	04:00:00	76.13	Grande_Alto
723	2900020672	-12.1656	-45.3286	723	12/07/2015	04:00:00	76.13	Grande_Alto
724	2900020672	-12.1656	-45.3286	724	13/07/2015	02:00:00	76.13	Grande_Alto
725	2900020672	-12.1656	-45.3286	725	14/07/2015	05:00:00	76.13	Grande_Alto
726	2900020672	-12.1656	-45.3286	726	15/07/2015	23:00:00	76.13	Grande_Alto
727	2900020672	-12.1656	-45.3286	727	16/07/2015	04:00:00	76.13	Grande_Alto
728	2900020672	-12.1656	-45.3286	728	17/07/2015	13:00:00	76.13	Grande_Alto
729	2900020672	-12.1656	-45.3286	729	18/07/2015	02:00:00	76.13	Grande_Alto
730	2900020672	-12.1656	-45.3286	730	19/07/2015	23:00:00	76.13	Grande_Alto
731	2900020672	-12.1656	-45.3286	731	20/07/2015	03:00:00	76.13	Grande_Alto
732	2900020672	-12.1656	-45.3286	732	21/07/2015	12:00:00	76.13	Grande_Alto
733	2900020672	-12.1656	-45.3286	733	22/07/2015	13:00:00	76.13	Grande_Alto
734	2900020672	-12.1656	-45.3286	734	23/07/2015	03:00:00	76.14	Grande_Alto
735	2900020672	-12.1656	-45.3286	735	24/07/2015	21:00:00	76.13	Grande_Alto
736	2900020672	-12.1656	-45.3286	736	25/07/2015	04:00:00	76.13	Grande_Alto
737	2900020672	-12.1656	-45.3286	737	26/07/2015	05:00:00	76.13	Grande_Alto
738	2900020672	-12.1656	-45.3286	738	27/07/2015	06:00:00	76.13	Grande_Alto
739	2900020672	-12.1656	-45.3286	739	28/07/2015	00:00:00	76.14	Grande_Alto
740	2900020672	-12.1656	-45.3286	740	29/07/2015	01:00:00	76.14	Grande_Alto
741	2900020672	-12.1656	-45.3286	741	30/07/2015	20:00:00	76.13	Grande_Alto
742	2900020672	-12.1656	-45.3286	742	31/07/2015	00:00:00	76.14	Grande_Alto
743	2900020672	-12.1656	-45.3286	743	01/08/2015	21:00:00	76.13	Grande_Alto
744	2900020672	-12.1656	-45.3286	744	02/08/2015	00:00:00	76.14	Grande_Alto
745	2900020672	-12.1656	-45.3286	745	03/08/2015	04:00:00	76.14	Grande_Alto
746	2900020672	-12.1656	-45.3286	746	04/08/2015	00:00:00	76.14	Grande_Alto
747	2900020672	-12.1656	-45.3286	747	05/08/2015	20:00:00	76.13	Grande_Alto
748	2900020672	-12.1656	-45.3286	748	06/08/2015	06:00:00	76.13	Grande_Alto
749	2900020672	-12.1656	-45.3286	749	07/08/2015	13:00:00	76.13	Grande_Alto
750	2900020672	-12.1656	-45.3286	750	08/08/2015	05:00:00	76.14	Grande_Alto
751	2900020672	-12.1656	-45.3286	751	09/08/2015	05:00:00	76.14	Grande_Alto
752	2900020672	-12.1656	-45.3286	752	10/08/2015	05:00:00	76.14	Grande_Alto
753	2900020672	-12.1656	-45.3286	753	11/08/2015	00:00:00	76.14	Grande_Alto
754	2900020672	-12.1656	-45.3286	754	12/08/2015	01:00:00	76.14	Grande_Alto
755	2900020672	-12.1656	-45.3286	755	13/08/2015	04:00:00	76.14	Grande_Alto
756	2900020672	-12.1656	-45.3286	756	14/08/2015	20:00:00	76.13	Grande_Alto
757	2900020672	-12.1656	-45.3286	757	15/08/2015	03:00:00	76.14	Grande_Alto
758	2900020672	-12.1656	-45.3286	758	16/08/2015	01:00:00	76.14	Grande_Alto
759	2900020672	-12.1656	-45.3286	759	17/08/2015	02:00:00	76.14	Grande_Alto
760	2900020672	-12.1656	-45.3286	760	18/08/2015	00:00:00	76.14	Grande_Alto
761	2900020672	-12.1656	-45.3286	761	19/08/2015	20:00:00	76.13	Grande_Alto
762	2900020672	-12.1656	-45.3286	762	20/08/2015	19:00:00	76.13	Grande_Alto
763	2900020672	-12.1656	-45.3286	763	21/08/2015	01:00:00	76.14	Grande_Alto
764	2900020672	-12.1656	-45.3286	764	22/08/2015	19:00:00	76.13	Grande_Alto
765	2900020672	-12.1656	-45.3286	765	23/08/2015	00:00:00	76.14	Grande_Alto
766	2900020672	-12.1656	-45.3286	766	24/08/2015	04:00:00	76.14	Grande_Alto
767	2900020672	-12.1656	-45.3286	767	25/08/2015	05:00:00	76.14	Grande_Alto
768	2900020672	-12.1656	-45.3286	768	26/08/2015	12:00:00	76.14	Grande_Alto
769	2900020672	-12.1656	-45.3286	769	27/08/2015	05:00:00	76.14	Grande_Alto
770	2900020672	-12.1656	-45.3286	770	28/08/2015	06:00:00	76.14	Grande_Alto
771	2900020672	-12.1656	-45.3286	771	29/08/2015	02:00:00	76.15	Grande_Alto
772	2900020672	-12.1656	-45.3286	772	30/08/2015	06:00:00	76.14	Grande_Alto
773	2900020672	-12.1656	-45.3286	773	31/08/2015	04:00:00	76.14	Grande_Alto
774	2900020672	-12.1656	-45.3286	774	01/09/2015	05:00:00	76.14	Grande_Alto
775	2900020672	-12.1656	-45.3286	775	02/09/2015	00:00:00	76.14	Grande_Alto
776	2900020672	-12.1656	-45.3286	776	03/09/2015	04:00:00	76.14	Grande_Alto
777	2900020672	-12.1656	-45.3286	777	04/09/2015	01:00:00	76.14	Grande_Alto
778	2900020672	-12.1656	-45.3286	778	05/09/2015	20:00:00	76.13	Grande_Alto
779	2900020672	-12.1656	-45.3286	779	06/09/2015	00:00:00	76.14	Grande_Alto
780	2900020672	-12.1656	-45.3286	780	07/09/2015	03:00:00	76.14	Grande_Alto
781	2900020672	-12.1656	-45.3286	781	08/09/2015	03:00:00	76.14	Grande_Alto
782	2900020672	-12.1656	-45.3286	782	09/09/2015	05:00:00	76.14	Grande_Alto
783	2900020672	-12.1656	-45.3286	783	10/09/2015	01:00:00	76.15	Grande_Alto
784	2900020672	-12.1656	-45.3286	784	11/09/2015	19:00:00	76.14	Grande_Alto
785	2900020672	-12.1656	-45.3286	785	12/09/2015	12:00:00	76.14	Grande_Alto
786	2900020672	-12.1656	-45.3286	786	13/09/2015	05:00:00	76.14	Grande_Alto
787	2900020672	-12.1656	-45.3286	787	14/09/2015	02:00:00	76.15	Grande_Alto
788	2900020672	-12.1656	-45.3286	788	15/09/2015	02:00:00	76.15	Grande_Alto
789	2900020672	-12.1656	-45.3286	789	16/09/2015	01:00:00	76.15	Grande_Alto
790	2900020672	-12.1656	-45.3286	790	17/09/2015	05:00:00	76.14	Grande_Alto
791	2900020672	-12.1656	-45.3286	791	18/09/2015	20:00:00	76.14	Grande_Alto
792	2900020672	-12.1656	-45.3286	792	19/09/2015	23:00:00	76.14	Grande_Alto
793	2900020672	-12.1656	-45.3286	793	20/09/2015	12:00:00	76.14	Grande_Alto
794	2900020672	-12.1656	-45.3286	794	21/09/2015	12:00:00	76.14	Grande_Alto
795	2900020672	-12.1656	-45.3286	795	22/09/2015	23:00:00	76.13	Grande_Alto
796	2900020672	-12.1656	-45.3286	796	23/09/2015	12:00:00	76.12	Grande_Alto
797	2900020672	-12.1656	-45.3286	797	24/09/2015	01:00:00	76.13	Grande_Alto
798	2900020672	-12.1656	-45.3286	798	25/09/2015	01:00:00	76.13	Grande_Alto
799	2900020672	-12.1656	-45.3286	799	26/09/2015	05:00:00	76.12	Grande_Alto
800	2900020672	-12.1656	-45.3286	800	27/09/2015	03:00:00	76.13	Grande_Alto
801	2900020672	-12.1656	-45.3286	801	28/09/2015	01:00:00	76.13	Grande_Alto
802	2900020672	-12.1656	-45.3286	802	29/09/2015	01:00:00	76.13	Grande_Alto
803	2900020672	-12.1656	-45.3286	803	30/09/2015	04:00:00	76.13	Grande_Alto
804	2900020672	-12.1656	-45.3286	804	01/10/2015	04:00:00	76.13	Grande_Alto
805	2900020672	-12.1656	-45.3286	805	02/10/2015	12:00:00	76.13	Grande_Alto
806	2900020672	-12.1656	-45.3286	806	03/10/2015	04:00:00	76.13	Grande_Alto
807	2900020672	-12.1656	-45.3286	807	04/10/2015	05:00:00	76.13	Grande_Alto
808	2900020672	-12.1656	-45.3286	808	05/10/2015	05:00:00	76.13	Grande_Alto
809	2900020672	-12.1656	-45.3286	809	06/10/2015	01:00:00	76.14	Grande_Alto
810	2900020672	-12.1656	-45.3286	810	07/10/2015	01:00:00	76.13	Grande_Alto
811	2900020672	-12.1656	-45.3286	811	08/10/2015	05:00:00	76.13	Grande_Alto
812	2900020672	-12.1656	-45.3286	812	09/10/2015	20:00:00	76.13	Grande_Alto
813	2900020672	-12.1656	-45.3286	813	10/10/2015	21:00:00	76.13	Grande_Alto
814	2900020672	-12.1656	-45.3286	814	11/10/2015	05:00:00	76.13	Grande_Alto
815	2900020672	-12.1656	-45.3286	815	12/10/2015	03:00:00	76.14	Grande_Alto
816	2900020672	-12.1656	-45.3286	816	13/10/2015	02:00:00	76.14	Grande_Alto
817	2900020672	-12.1656	-45.3286	817	14/10/2015	06:00:00	76.13	Grande_Alto
818	2900020672	-12.1656	-45.3286	818	15/10/2015	06:00:00	76.13	Grande_Alto
819	2900020672	-12.1656	-45.3286	819	16/10/2015	02:00:00	76.14	Grande_Alto
820	2900020672	-12.1656	-45.3286	820	17/10/2015	20:00:00	76.13	Grande_Alto
821	2900020672	-12.1656	-45.3286	821	18/10/2015	03:00:00	76.14	Grande_Alto
822	2900020672	-12.1656	-45.3286	822	19/10/2015	04:00:00	76.14	Grande_Alto
823	2900020672	-12.1656	-45.3286	823	20/10/2015	12:00:00	76.13	Grande_Alto
824	2900020672	-12.1656	-45.3286	824	21/10/2015	04:00:00	76.13	Grande_Alto
825	2900020672	-12.1656	-45.3286	825	22/10/2015	04:00:00	76.13	Grande_Alto
826	2900020672	-12.1656	-45.3286	826	23/10/2015	14:00:00	76.14	Grande_Alto
827	2900020672	-12.1656	-45.3286	827	24/10/2015	04:00:00	76.14	Grande_Alto
828	2900020672	-12.1656	-45.3286	828	25/10/2015	06:00:00	76.14	Grande_Alto
829	2900020672	-12.1656	-45.3286	829	26/10/2015	06:00:00	76.14	Grande_Alto
830	2900020672	-12.1656	-45.3286	830	27/10/2015	22:00:00	76.13	Grande_Alto
831	2900020672	-12.1656	-45.3286	831	28/10/2015	04:00:00	76.14	Grande_Alto
832	2900020672	-12.1656	-45.3286	832	29/10/2015	06:00:00	76.14	Grande_Alto
833	2900020672	-12.1656	-45.3286	833	30/10/2015	00:00:00	76.15	Grande_Alto
834	2900020672	-12.1656	-45.3286	834	31/10/2015	19:00:00	76.13	Grande_Alto
835	2900020672	-12.1656	-45.3286	835	01/11/2015	02:00:00	76.14	Grande_Alto
836	2900020672	-12.1656	-45.3286	836	02/11/2015	03:00:00	76.14	Grande_Alto
837	2900020672	-12.1656	-45.3286	837	03/11/2015	20:00:00	76.14	Grande_Alto
838	2900020672	-12.1656	-45.3286	838	04/11/2015	01:00:00	76.15	Grande_Alto
839	2900020672	-12.1656	-45.3286	839	05/11/2015	01:00:00	76.15	Grande_Alto
840	2900020672	-12.1656	-45.3286	840	06/11/2015	12:00:00	76.14	Grande_Alto
841	2900020672	-12.1656	-45.3286	841	07/11/2015	20:00:00	76.14	Grande_Alto
842	2900020672	-12.1656	-45.3286	842	08/11/2015	03:00:00	76.15	Grande_Alto
843	2900020672	-12.1656	-45.3286	843	09/11/2015	04:00:00	76.15	Grande_Alto
844	2900020672	-12.1656	-45.3286	844	10/11/2015	04:00:00	76.15	Grande_Alto
845	2900020672	-12.1656	-45.3286	845	11/11/2015	05:00:00	76.14	Grande_Alto
846	2900020672	-12.1656	-45.3286	846	12/11/2015	05:00:00	76.14	Grande_Alto
847	2900020672	-12.1656	-45.3286	847	13/11/2015	03:00:00	76.15	Grande_Alto
848	2900020672	-12.1656	-45.3286	848	14/11/2015	22:00:00	76.15	Grande_Alto
849	2900020672	-12.1656	-45.3286	849	15/11/2015	03:00:00	76.15	Grande_Alto
850	2900020672	-12.1656	-45.3286	850	16/11/2015	03:00:00	76.15	Grande_Alto
851	2900020672	-12.1656	-45.3286	851	17/11/2015	04:00:00	76.15	Grande_Alto
852	2900020672	-12.1656	-45.3286	852	18/11/2015	06:00:00	76.14	Grande_Alto
853	2900020672	-12.1656	-45.3286	853	19/11/2015	12:00:00	76.15	Grande_Alto
854	2900020672	-12.1656	-45.3286	854	20/11/2015	06:00:00	76.16	Grande_Alto
855	2900020672	-12.1656	-45.3286	855	21/11/2015	05:00:00	76.16	Grande_Alto
856	2900020672	-12.1656	-45.3286	856	22/11/2015	06:00:00	76.15	Grande_Alto
857	2900020672	-12.1656	-45.3286	857	23/11/2015	01:00:00	76.15	Grande_Alto
858	2900020672	-12.1656	-45.3286	858	24/11/2015	19:00:00	76.15	Grande_Alto
859	2900020672	-12.1656	-45.3286	859	25/11/2015	01:00:00	76.16	Grande_Alto
860	2900020672	-12.1656	-45.3286	860	26/11/2015	11:00:00	76.16	Grande_Alto
861	2900020672	-12.1656	-45.3286	861	27/11/2015	05:00:00	76.15	Grande_Alto
862	2900020672	-12.1656	-45.3286	862	28/11/2015	02:00:00	76.16	Grande_Alto
863	2900020672	-12.1656	-45.3286	863	29/11/2015	22:00:00	76.16	Grande_Alto
864	2900020672	-12.1656	-45.3286	864	30/11/2015	20:00:00	76.15	Grande_Alto
865	2900020672	-12.1656	-45.3286	865	01/12/2015	03:00:00	76.16	Grande_Alto
866	2900020672	-12.1656	-45.3286	866	02/12/2015	03:00:00	76.16	Grande_Alto
867	2900020672	-12.1656	-45.3286	867	03/12/2015	20:00:00	76.15	Grande_Alto
868	2900020672	-12.1656	-45.3286	868	04/12/2015	01:00:00	76.16	Grande_Alto
869	2900020672	-12.1656	-45.3286	869	05/12/2015	00:00:00	76.17	Grande_Alto
870	2900020672	-12.1656	-45.3286	870	06/12/2015	06:00:00	76.16	Grande_Alto
871	2900020672	-12.1656	-45.3286	871	07/12/2015	00:00:00	76.16	Grande_Alto
872	2900020672	-12.1656	-45.3286	872	08/12/2015	06:00:00	76.16	Grande_Alto
873	2900020672	-12.1656	-45.3286	873	09/12/2015	02:00:00	76.17	Grande_Alto
874	2900020672	-12.1656	-45.3286	874	10/12/2015	05:00:00	76.16	Grande_Alto
875	2900020672	-12.1656	-45.3286	875	11/12/2015	02:00:00	76.17	Grande_Alto
876	2900020672	-12.1656	-45.3286	876	12/12/2015	13:00:00	76.16	Grande_Alto
877	2900020672	-12.1656	-45.3286	877	13/12/2015	01:00:00	76.17	Grande_Alto
878	2900020672	-12.1656	-45.3286	878	14/12/2015	02:00:00	76.17	Grande_Alto
879	2900020672	-12.1656	-45.3286	879	15/12/2015	03:00:00	76.17	Grande_Alto
880	2900020672	-12.1656	-45.3286	880	16/12/2015	00:00:00	76.17	Grande_Alto
881	2900020672	-12.1656	-45.3286	881	17/12/2015	04:00:00	76.17	Grande_Alto
882	2900020672	-12.1656	-45.3286	882	18/12/2015	03:00:00	76.17	Grande_Alto
883	2900020672	-12.1656	-45.3286	883	19/12/2015	04:00:00	76.17	Grande_Alto
884	2900020672	-12.1656	-45.3286	884	20/12/2015	03:00:00	76.17	Grande_Alto
885	2900020672	-12.1656	-45.3286	885	21/12/2015	13:00:00	76.17	Grande_Alto
886	2900020672	-12.1656	-45.3286	886	22/12/2015	05:00:00	76.17	Grande_Alto
887	2900020672	-12.1656	-45.3286	887	23/12/2015	03:00:00	76.17	Grande_Alto
888	2900020672	-12.1656	-45.3286	888	24/12/2015	21:00:00	76.17	Grande_Alto
889	2900020672	-12.1656	-45.3286	889	25/12/2015	03:00:00	76.17	Grande_Alto
890	2900020672	-12.1656	-45.3286	890	26/12/2015	13:00:00	76.17	Grande_Alto
891	2900020672	-12.1656	-45.3286	891	27/12/2015	05:00:00	76.17	Grande_Alto
892	2900020672	-12.1656	-45.3286	892	28/12/2015	00:00:00	76.18	Grande_Alto
893	2900020672	-12.1656	-45.3286	893	29/12/2015	04:00:00	76.18	Grande_Alto
894	2900020672	-12.1656	-45.3286	894	30/12/2015	03:00:00	76.18	Grande_Alto
895	2900020672	-12.1656	-45.3286	895	31/12/2015	20:00:00	76.16	Grande_Alto
896	2900020672	-12.1656	-45.3286	896	01/01/2016	04:00:00	76.17	Grande_Alto
897	2900020672	-12.1656	-45.3286	897	02/01/2016	23:00:00	76.18	Grande_Alto
898	2900020672	-12.1656	-45.3286	898	03/01/2016	00:00:00	76.18	Grande_Alto
899	2900020672	-12.1656	-45.3286	899	04/01/2016	00:00:00	76.18	Grande_Alto
900	2900020672	-12.1656	-45.3286	900	05/01/2016	20:00:00	76.17	Grande_Alto
901	2900020672	-12.1656	-45.3286	901	06/01/2016	04:00:00	76.18	Grande_Alto
902	2900020672	-12.1656	-45.3286	902	07/01/2016	01:00:00	76.18	Grande_Alto
903	2900020672	-12.1656	-45.3286	903	08/01/2016	06:00:00	76.18	Grande_Alto
904	2900020672	-12.1656	-45.3286	904	09/01/2016	03:00:00	76.19	Grande_Alto
905	2900020672	-12.1656	-45.3286	905	10/01/2016	03:00:00	76.18	Grande_Alto
906	2900020672	-12.1656	-45.3286	906	11/01/2016	04:00:00	76.18	Grande_Alto
907	2900020672	-12.1656	-45.3286	907	12/01/2016	05:00:00	76.18	Grande_Alto
908	2900020672	-12.1656	-45.3286	908	13/01/2016	14:00:00	76.18	Grande_Alto
909	2900020672	-12.1656	-45.3286	909	14/01/2016	06:00:00	76.18	Grande_Alto
910	2900020672	-12.1656	-45.3286	910	15/01/2016	13:00:00	76.18	Grande_Alto
911	2900020672	-12.1656	-45.3286	911	16/01/2016	18:00:00	76.17	Grande_Alto
912	2900020672	-12.1656	-45.3286	912	17/01/2016	20:00:00	76.18	Grande_Alto
913	2900020672	-12.1656	-45.3286	913	18/01/2016	13:00:00	76.18	Grande_Alto
914	2900020672	-12.1656	-45.3286	914	19/01/2016	02:00:00	76.18	Grande_Alto
915	2900020672	-12.1656	-45.3286	915	20/01/2016	13:00:00	76.18	Grande_Alto
916	2900020672	-12.1656	-45.3286	916	21/01/2016	13:00:00	76.18	Grande_Alto
917	2900020672	-12.1656	-45.3286	917	22/01/2016	18:00:00	76.18	Grande_Alto
918	2900020672	-12.1656	-45.3286	918	23/01/2016	12:00:00	76.19	Grande_Alto
919	2900020672	-12.1656	-45.3286	919	24/01/2016	02:00:00	76.19	Grande_Alto
920	2900020672	-12.1656	-45.3286	920	25/01/2016	06:00:00	76.19	Grande_Alto
921	2900020672	-12.1656	-45.3286	921	26/01/2016	12:00:00	76.18	Grande_Alto
922	2900020672	-12.1656	-45.3286	922	27/01/2016	07:00:00	76.19	Grande_Alto
923	2900020672	-12.1656	-45.3286	923	28/01/2016	03:00:00	76.19	Grande_Alto
924	2900020672	-12.1656	-45.3286	924	29/01/2016	20:00:00	76.18	Grande_Alto
925	2900020672	-12.1656	-45.3286	925	30/01/2016	04:00:00	76.19	Grande_Alto
926	2900020672	-12.1656	-45.3286	926	31/01/2016	05:00:00	76.19	Grande_Alto
927	2900020672	-12.1656	-45.3286	927	01/02/2016	03:00:00	76.19	Grande_Alto
928	2900020672	-12.1656	-45.3286	928	02/02/2016	01:00:00	76.19	Grande_Alto
929	2900020672	-12.1656	-45.3286	929	03/02/2016	06:00:00	76.19	Grande_Alto
930	2900020672	-12.1656	-45.3286	930	04/02/2016	18:00:00	76.19	Grande_Alto
931	2900020672	-12.1656	-45.3286	931	05/02/2016	14:00:00	76.19	Grande_Alto
932	2900020672	-12.1656	-45.3286	932	06/02/2016	06:00:00	76.19	Grande_Alto
933	2900020672	-12.1656	-45.3286	933	07/02/2016	04:00:00	76.19	Grande_Alto
934	2900020672	-12.1656	-45.3286	934	08/02/2016	06:00:00	76.19	Grande_Alto
935	2900020672	-12.1656	-45.3286	935	09/02/2016	01:00:00	76.2	Grande_Alto
936	2900020672	-12.1656	-45.3286	936	10/02/2016	03:00:00	76.19	Grande_Alto
937	2900020672	-12.1656	-45.3286	937	11/02/2016	02:00:00	76.19	Grande_Alto
938	2900020672	-12.1656	-45.3286	938	12/02/2016	03:00:00	76.19	Grande_Alto
939	2900020672	-12.1656	-45.3286	939	13/02/2016	00:00:00	76.2	Grande_Alto
940	2900020672	-12.1656	-45.3286	940	14/02/2016	14:00:00	76.19	Grande_Alto
941	2900020672	-12.1656	-45.3286	941	15/02/2016	23:00:00	76.19	Grande_Alto
942	2900020672	-12.1656	-45.3286	942	16/02/2016	05:00:00	76.19	Grande_Alto
943	2900020672	-12.1656	-45.3286	943	17/02/2016	14:00:00	76.19	Grande_Alto
944	2900020672	-12.1656	-45.3286	944	18/02/2016	02:00:00	76.2	Grande_Alto
945	2900020672	-12.1656	-45.3286	945	19/02/2016	02:00:00	76.2	Grande_Alto
946	2900020672	-12.1656	-45.3286	946	20/02/2016	00:00:00	76.2	Grande_Alto
947	2900020672	-12.1656	-45.3286	947	21/02/2016	03:00:00	76.2	Grande_Alto
948	2900020672	-12.1656	-45.3286	948	22/02/2016	07:00:00	76.2	Grande_Alto
949	2900020672	-12.1656	-45.3286	949	23/02/2016	21:00:00	76.2	Grande_Alto
950	2900020672	-12.1656	-45.3286	950	24/02/2016	04:00:00	76.2	Grande_Alto
951	2900020672	-12.1656	-45.3286	951	25/02/2016	02:00:00	76.2	Grande_Alto
952	2900020672	-12.1656	-45.3286	952	26/02/2016	02:00:00	76.21	Grande_Alto
953	2900020672	-12.1656	-45.3286	953	27/02/2016	04:00:00	76.21	Grande_Alto
954	2900020672	-12.1656	-45.3286	954	28/02/2016	05:00:00	76.2	Grande_Alto
955	2900020672	-12.1656	-45.3286	955	29/02/2016	06:00:00	76.2	Grande_Alto
956	2900020672	-12.1656	-45.3286	956	01/03/2016	01:00:00	76.21	Grande_Alto
957	2900020672	-12.1656	-45.3286	957	02/03/2016	01:00:00	76.21	Grande_Alto
958	2900020672	-12.1656	-45.3286	958	03/03/2016	20:00:00	76.2	Grande_Alto
959	2900020672	-12.1656	-45.3286	959	04/03/2016	06:00:00	76.2	Grande_Alto
960	2900020672	-12.1656	-45.3286	960	05/03/2016	19:00:00	76.21	Grande_Alto
961	2900020672	-12.1656	-45.3286	961	06/03/2016	20:00:00	76.2	Grande_Alto
962	2900020672	-12.1656	-45.3286	962	07/03/2016	19:00:00	76.2	Grande_Alto
963	2900020672	-12.1656	-45.3286	963	08/03/2016	20:00:00	76.2	Grande_Alto
964	2900020672	-12.1656	-45.3286	964	09/03/2016	02:00:00	76.21	Grande_Alto
965	2900020672	-12.1656	-45.3286	965	10/03/2016	12:00:00	76.21	Grande_Alto
966	2900020672	-12.1656	-45.3286	966	11/03/2016	07:00:00	76.21	Grande_Alto
967	2900020672	-12.1656	-45.3286	967	12/03/2016	13:00:00	76.21	Grande_Alto
968	2900020672	-12.1656	-45.3286	968	13/03/2016	07:00:00	76.21	Grande_Alto
969	2900020672	-12.1656	-45.3286	969	14/03/2016	06:00:00	76.21	Grande_Alto
970	2900020672	-12.1656	-45.3286	970	15/03/2016	13:00:00	76.21	Grande_Alto
971	2900020672	-12.1656	-45.3286	971	16/03/2016	12:00:00	76.21	Grande_Alto
972	2900020672	-12.1656	-45.3286	972	17/03/2016	06:00:00	76.21	Grande_Alto
973	2900020672	-12.1656	-45.3286	973	18/03/2016	12:00:00	76.21	Grande_Alto
974	2900020672	-12.1656	-45.3286	974	19/03/2016	00:00:00	76.22	Grande_Alto
975	2900020672	-12.1656	-45.3286	975	20/03/2016	20:00:00	76.21	Grande_Alto
976	2900020672	-12.1656	-45.3286	976	21/03/2016	02:00:00	76.22	Grande_Alto
977	2900020672	-12.1656	-45.3286	977	22/03/2016	06:00:00	76.22	Grande_Alto
978	2900020672	-12.1656	-45.3286	978	23/03/2016	07:00:00	76.21	Grande_Alto
979	2900020672	-12.1656	-45.3286	979	24/03/2016	01:00:00	76.22	Grande_Alto
980	2900020672	-12.1656	-45.3286	980	25/03/2016	13:00:00	76.22	Grande_Alto
981	2900020672	-12.1656	-45.3286	981	26/03/2016	12:00:00	76.22	Grande_Alto
982	2900020672	-12.1656	-45.3286	982	27/03/2016	06:00:00	76.22	Grande_Alto
983	2900020672	-12.1656	-45.3286	983	28/03/2016	03:00:00	76.22	Grande_Alto
984	2900020672	-12.1656	-45.3286	984	29/03/2016	02:00:00	76.23	Grande_Alto
985	2900020672	-12.1656	-45.3286	985	30/03/2016	06:00:00	76.22	Grande_Alto
986	2900020672	-12.1656	-45.3286	986	31/03/2016	04:00:00	76.22	Grande_Alto
987	2900020672	-12.1656	-45.3286	987	01/04/2016	00:00:00	76.22	Grande_Alto
988	2900020672	-12.1656	-45.3286	988	02/04/2016	00:00:00	76.22	Grande_Alto
989	2900020672	-12.1656	-45.3286	989	03/04/2016	06:00:00	76.22	Grande_Alto
990	2900020672	-12.1656	-45.3286	990	04/04/2016	04:00:00	76.23	Grande_Alto
991	2900020672	-12.1656	-45.3286	991	05/04/2016	05:00:00	76.22	Grande_Alto
992	2900020672	-12.1656	-45.3286	992	06/04/2016	02:00:00	76.22	Grande_Alto
993	2900020672	-12.1656	-45.3286	993	07/04/2016	06:00:00	76.22	Grande_Alto
994	2900020672	-12.1656	-45.3286	994	08/04/2016	12:00:00	76.22	Grande_Alto
995	2900020672	-12.1656	-45.3286	995	09/04/2016	04:00:00	76.23	Grande_Alto
996	2900020672	-12.1656	-45.3286	996	10/04/2016	01:00:00	76.23	Grande_Alto
997	2900020672	-12.1656	-45.3286	997	11/04/2016	03:00:00	76.23	Grande_Alto
998	2900020672	-12.1656	-45.3286	998	12/04/2016	04:00:00	76.23	Grande_Alto
999	2900020672	-12.1656	-45.3286	999	13/04/2016	04:00:00	76.23	Grande_Alto
1000	2900020672	-12.1656	-45.3286	1000	14/04/2016	04:00:00	76.23	Grande_Alto
1001	2900020672	-12.1656	-45.3286	1001	15/04/2016	04:00:00	76.23	Grande_Alto
1002	2900020672	-12.1656	-45.3286	1002	16/04/2016	04:00:00	76.23	Grande_Alto
1003	2900020672	-12.1656	-45.3286	1003	17/04/2016	20:00:00	76.23	Grande_Alto
1004	2900020672	-12.1656	-45.3286	1004	18/04/2016	02:00:00	76.23	Grande_Alto
1005	2900020672	-12.1656	-45.3286	1005	19/04/2016	07:00:00	76.23	Grande_Alto
1006	2900020672	-12.1656	-45.3286	1006	20/04/2016	05:00:00	76.23	Grande_Alto
1007	2900020672	-12.1656	-45.3286	1007	21/04/2016	13:00:00	76.23	Grande_Alto
1008	2900020672	-12.1656	-45.3286	1008	22/04/2016	21:00:00	76.23	Grande_Alto
1009	2900020672	-12.1656	-45.3286	1009	23/04/2016	04:00:00	76.23	Grande_Alto
1010	2900020672	-12.1656	-45.3286	1010	24/04/2016	05:00:00	76.23	Grande_Alto
1011	2900020672	-12.1656	-45.3286	1011	25/04/2016	06:00:00	76.23	Grande_Alto
1012	2900020672	-12.1656	-45.3286	1012	26/04/2016	19:00:00	76.23	Grande_Alto
1013	2900020672	-12.1656	-45.3286	1013	27/04/2016	04:00:00	76.24	Grande_Alto
1014	2900020672	-12.1656	-45.3286	1014	28/04/2016	02:00:00	76.24	Grande_Alto
1015	2900020672	-12.1656	-45.3286	1015	29/04/2016	06:00:00	76.24	Grande_Alto
1016	2900020672	-12.1656	-45.3286	1016	30/04/2016	12:00:00	76.24	Grande_Alto
1017	2900020672	-12.1656	-45.3286	1017	01/05/2016	19:00:00	76.24	Grande_Alto
1018	2900020672	-12.1656	-45.3286	1018	02/05/2016	00:00:00	76.25	Grande_Alto
1019	2900020672	-12.1656	-45.3286	1019	03/05/2016	04:00:00	76.25	Grande_Alto
1020	2900020672	-12.1656	-45.3286	1020	04/05/2016	00:00:00	76.25	Grande_Alto
1021	2900020672	-12.1656	-45.3286	1021	05/05/2016	01:00:00	76.25	Grande_Alto
1022	2900020672	-12.1656	-45.3286	1022	06/05/2016	20:00:00	76.24	Grande_Alto
1023	2900020672	-12.1656	-45.3286	1023	07/05/2016	12:00:00	76.24	Grande_Alto
1024	2900020672	-12.1656	-45.3286	1024	08/05/2016	20:00:00	76.24	Grande_Alto
1025	2900020672	-12.1656	-45.3286	1025	09/05/2016	03:00:00	76.25	Grande_Alto
1026	2900020672	-12.1656	-45.3286	1026	10/05/2016	05:00:00	76.25	Grande_Alto
1027	2900020672	-12.1656	-45.3286	1027	11/05/2016	05:00:00	76.25	Grande_Alto
1028	2900020672	-12.1656	-45.3286	1028	12/05/2016	05:00:00	76.25	Grande_Alto
1029	2900020672	-12.1656	-45.3286	1029	13/05/2016	04:00:00	76.25	Grande_Alto
1030	2900020672	-12.1656	-45.3286	1030	14/05/2016	20:00:00	76.25	Grande_Alto
1031	2900020672	-12.1656	-45.3286	1031	15/05/2016	20:00:00	76.25	Grande_Alto
1032	2900020672	-12.1656	-45.3286	1032	16/05/2016	21:00:00	76.25	Grande_Alto
1033	2900020672	-12.1656	-45.3286	1033	17/05/2016	00:00:00	76.25	Grande_Alto
1034	2900020672	-12.1656	-45.3286	1034	18/05/2016	05:00:00	76.25	Grande_Alto
1035	2900020672	-12.1656	-45.3286	1035	19/05/2016	02:00:00	76.26	Grande_Alto
1036	2900020672	-12.1656	-45.3286	1036	20/05/2016	20:00:00	76.26	Grande_Alto
1037	2900020672	-12.1656	-45.3286	1037	21/05/2016	04:00:00	76.26	Grande_Alto
1038	2900020672	-12.1656	-45.3286	1038	22/05/2016	19:00:00	76.25	Grande_Alto
1039	2900020672	-12.1656	-45.3286	1039	23/05/2016	01:00:00	76.26	Grande_Alto
1040	2900020672	-12.1656	-45.3286	1040	24/05/2016	01:00:00	76.26	Grande_Alto
1041	2900020672	-12.1656	-45.3286	1041	25/05/2016	12:00:00	76.26	Grande_Alto
1042	2900020672	-12.1656	-45.3286	1042	26/05/2016	06:00:00	76.26	Grande_Alto
1043	2900020672	-12.1656	-45.3286	1043	27/05/2016	05:00:00	76.26	Grande_Alto
1044	2900020672	-12.1656	-45.3286	1044	28/05/2016	20:00:00	76.26	Grande_Alto
1045	2900020672	-12.1656	-45.3286	1045	29/05/2016	12:00:00	76.26	Grande_Alto
1046	2900020672	-12.1656	-45.3286	1046	30/05/2016	04:00:00	76.26	Grande_Alto
1047	2900020672	-12.1656	-45.3286	1047	31/05/2016	04:00:00	76.26	Grande_Alto
1048	2900020672	-12.1656	-45.3286	1048	01/06/2016	20:00:00	76.26	Grande_Alto
1049	2900020672	-12.1656	-45.3286	1049	02/06/2016	20:00:00	76.26	Grande_Alto
1050	2900020672	-12.1656	-45.3286	1050	03/06/2016	04:00:00	76.27	Grande_Alto
1051	2900020672	-12.1656	-45.3286	1051	04/06/2016	05:00:00	76.27	Grande_Alto
1052	2900020672	-12.1656	-45.3286	1052	05/06/2016	01:00:00	76.27	Grande_Alto
1053	2900020672	-12.1656	-45.3286	1053	06/06/2016	01:00:00	76.28	Grande_Alto
1054	2900020672	-12.1656	-45.3286	1054	07/06/2016	13:00:00	76.27	Grande_Alto
1055	2900020672	-12.1656	-45.3286	1055	08/06/2016	19:00:00	76.27	Grande_Alto
1056	2900020672	-12.1656	-45.3286	1056	09/06/2016	00:00:00	76.28	Grande_Alto
1057	2900020672	-12.1656	-45.3286	1057	10/06/2016	04:00:00	76.28	Grande_Alto
1058	2900020672	-12.1656	-45.3286	1058	11/06/2016	06:00:00	76.28	Grande_Alto
1059	2900020672	-12.1656	-45.3286	1059	12/06/2016	03:00:00	76.28	Grande_Alto
1060	2900020672	-12.1656	-45.3286	1060	13/06/2016	05:00:00	76.28	Grande_Alto
1061	2900020672	-12.1656	-45.3286	1061	14/06/2016	05:00:00	76.28	Grande_Alto
1062	2900020672	-12.1656	-45.3286	1062	15/06/2016	06:00:00	76.28	Grande_Alto
1063	2900020672	-12.1656	-45.3286	1063	16/06/2016	01:00:00	76.28	Grande_Alto
1064	2900020672	-12.1656	-45.3286	1064	17/06/2016	20:00:00	76.27	Grande_Alto
1065	2900020672	-12.1656	-45.3286	1065	18/06/2016	05:00:00	76.28	Grande_Alto
1066	2900020672	-12.1656	-45.3286	1066	19/06/2016	06:00:00	76.28	Grande_Alto
1067	2900020672	-12.1656	-45.3286	1067	20/06/2016	05:00:00	76.28	Grande_Alto
1068	2900020672	-12.1656	-45.3286	1068	21/06/2016	02:00:00	76.29	Grande_Alto
1069	2900020672	-12.1656	-45.3286	1069	22/06/2016	03:00:00	76.29	Grande_Alto
1070	2900020672	-12.1656	-45.3286	1070	23/06/2016	20:00:00	76.28	Grande_Alto
1071	2900020672	-12.1656	-45.3286	1071	24/06/2016	00:00:00	76.29	Grande_Alto
1072	2900020672	-12.1656	-45.3286	1072	25/06/2016	12:00:00	76.29	Grande_Alto
1073	2900020672	-12.1656	-45.3286	1073	26/06/2016	20:00:00	76.29	Grande_Alto
1074	2900020672	-12.1656	-45.3286	1074	27/06/2016	04:00:00	76.29	Grande_Alto
1075	2900020672	-12.1656	-45.3286	1075	28/06/2016	03:00:00	76.29	Grande_Alto
1076	2900020672	-12.1656	-45.3286	1076	29/06/2016	03:00:00	76.29	Grande_Alto
1077	2900020672	-12.1656	-45.3286	1077	30/06/2016	01:00:00	76.29	Grande_Alto
1078	2900020672	-12.1656	-45.3286	1078	01/07/2016	13:00:00	76.29	Grande_Alto
1079	2900020672	-12.1656	-45.3286	1079	02/07/2016	00:00:00	76.3	Grande_Alto
1080	2900020672	-12.1656	-45.3286	1080	03/07/2016	00:00:00	76.3	Grande_Alto
1081	2900020672	-12.1656	-45.3286	1081	04/07/2016	00:00:00	76.3	Grande_Alto
1082	2900020672	-12.1656	-45.3286	1082	05/07/2016	02:00:00	76.3	Grande_Alto
1083	2900020672	-12.1656	-45.3286	1083	06/07/2016	01:00:00	76.3	Grande_Alto
1084	2900020672	-12.1656	-45.3286	1084	07/07/2016	20:00:00	76.29	Grande_Alto
1085	2900020672	-12.1656	-45.3286	1085	08/07/2016	06:00:00	76.3	Grande_Alto
1086	2900020672	-12.1656	-45.3286	1086	09/07/2016	03:00:00	76.3	Grande_Alto
1087	2900020672	-12.1656	-45.3286	1087	10/07/2016	02:00:00	76.3	Grande_Alto
1088	2900020672	-12.1656	-45.3286	1088	11/07/2016	03:00:00	76.3	Grande_Alto
1089	2900020672	-12.1656	-45.3286	1089	12/07/2016	06:00:00	76.3	Grande_Alto
1090	2900020672	-12.1656	-45.3286	1090	13/07/2016	05:00:00	76.3	Grande_Alto
1091	2900020672	-12.1656	-45.3286	1091	14/07/2016	05:00:00	76.3	Grande_Alto
1092	2900020672	-12.1656	-45.3286	1092	15/07/2016	13:00:00	76.3	Grande_Alto
1093	2900020672	-12.1656	-45.3286	1093	16/07/2016	00:00:00	76.31	Grande_Alto
1094	2900020672	-12.1656	-45.3286	1094	17/07/2016	19:00:00	76.3	Grande_Alto
1095	2900020672	-12.1656	-45.3286	1095	18/07/2016	05:00:00	76.31	Grande_Alto
1096	2900020672	-12.1656	-45.3286	1096	19/07/2016	21:00:00	76.31	Grande_Alto
1097	2900020672	-12.1656	-45.3286	1097	20/07/2016	01:00:00	76.31	Grande_Alto
1098	2900020672	-12.1656	-45.3286	1098	21/07/2016	03:00:00	76.31	Grande_Alto
1099	2900020672	-12.1656	-45.3286	1099	22/07/2016	04:00:00	76.31	Grande_Alto
1100	2900020672	-12.1656	-45.3286	1100	23/07/2016	03:00:00	76.32	Grande_Alto
1101	2900020672	-12.1656	-45.3286	1101	24/07/2016	02:00:00	76.32	Grande_Alto
1102	2900020672	-12.1656	-45.3286	1102	25/07/2016	04:00:00	76.31	Grande_Alto
1103	2900020672	-12.1656	-45.3286	1103	26/07/2016	19:00:00	76.31	Grande_Alto
1104	2900020672	-12.1656	-45.3286	1104	27/07/2016	01:00:00	76.32	Grande_Alto
1105	2900020672	-12.1656	-45.3286	1105	28/07/2016	20:00:00	76.31	Grande_Alto
1106	2900020672	-12.1656	-45.3286	1106	29/07/2016	04:00:00	76.32	Grande_Alto
1107	2900020672	-12.1656	-45.3286	1107	30/07/2016	05:00:00	76.32	Grande_Alto
1108	2900020672	-12.1656	-45.3286	1108	31/07/2016	03:00:00	76.32	Grande_Alto
1109	2900020672	-12.1656	-45.3286	1109	01/08/2016	06:00:00	76.32	Grande_Alto
1110	2900020672	-12.1656	-45.3286	1110	02/08/2016	05:00:00	76.32	Grande_Alto
1111	2900020672	-12.1656	-45.3286	1111	03/08/2016	04:00:00	76.32	Grande_Alto
1112	2900020672	-12.1656	-45.3286	1112	04/08/2016	03:00:00	76.33	Grande_Alto
1113	2900020672	-12.1656	-45.3286	1113	05/08/2016	21:00:00	76.32	Grande_Alto
1114	2900020672	-12.1656	-45.3286	1114	06/08/2016	20:00:00	76.32	Grande_Alto
1115	2900020672	-12.1656	-45.3286	1115	07/08/2016	13:00:00	76.32	Grande_Alto
1116	2900020672	-12.1656	-45.3286	1116	08/08/2016	13:00:00	76.32	Grande_Alto
1117	2900020672	-12.1656	-45.3286	1117	09/08/2016	00:00:00	76.33	Grande_Alto
1118	2900020672	-12.1656	-45.3286	1118	10/08/2016	20:00:00	76.32	Grande_Alto
1119	2900020672	-12.1656	-45.3286	1119	11/08/2016	06:00:00	76.32	Grande_Alto
1120	2900020672	-12.1656	-45.3286	1120	12/08/2016	05:00:00	76.33	Grande_Alto
1121	2900020672	-12.1656	-45.3286	1121	13/08/2016	05:00:00	76.33	Grande_Alto
1122	2900020672	-12.1656	-45.3286	1122	14/08/2016	04:00:00	76.33	Grande_Alto
1123	2900020672	-12.1656	-45.3286	1123	15/08/2016	03:00:00	76.33	Grande_Alto
1124	2900020672	-12.1656	-45.3286	1124	16/08/2016	04:00:00	76.33	Grande_Alto
1125	2900020672	-12.1656	-45.3286	1125	17/08/2016	03:00:00	76.34	Grande_Alto
1126	2900020672	-12.1656	-45.3286	1126	18/08/2016	05:00:00	76.33	Grande_Alto
1127	2900020672	-12.1656	-45.3286	1127	19/08/2016	13:00:00	76.33	Grande_Alto
1128	2900020672	-12.1656	-45.3286	1128	20/08/2016	02:00:00	76.34	Grande_Alto
1129	2900020672	-12.1656	-45.3286	1129	21/08/2016	05:00:00	76.33	Grande_Alto
1130	2900020672	-12.1656	-45.3286	1130	22/08/2016	02:00:00	76.34	Grande_Alto
1131	2900020672	-12.1656	-45.3286	1131	23/08/2016	00:00:00	76.34	Grande_Alto
1132	2900020672	-12.1656	-45.3286	1132	24/08/2016	00:00:00	76.35	Grande_Alto
1133	2900020672	-12.1656	-45.3286	1133	25/08/2016	04:00:00	76.34	Grande_Alto
1134	2900020672	-12.1656	-45.3286	1134	26/08/2016	01:00:00	76.34	Grande_Alto
1135	2900020672	-12.1656	-45.3286	1135	27/08/2016	02:00:00	76.34	Grande_Alto
1136	2900020672	-12.1656	-45.3286	1136	28/08/2016	04:00:00	76.34	Grande_Alto
1137	2900020672	-12.1656	-45.3286	1137	29/08/2016	05:00:00	76.34	Grande_Alto
1138	2900020672	-12.1656	-45.3286	1138	30/08/2016	03:00:00	76.34	Grande_Alto
1139	2900020672	-12.1656	-45.3286	1139	31/08/2016	04:00:00	76.34	Grande_Alto
1140	2900020672	-12.1656	-45.3286	1140	01/09/2016	21:00:00	76.34	Grande_Alto
1141	2900020672	-12.1656	-45.3286	1141	02/09/2016	03:00:00	76.35	Grande_Alto
1142	2900020672	-12.1656	-45.3286	1142	03/09/2016	20:00:00	76.34	Grande_Alto
1143	2900020672	-12.1656	-45.3286	1143	04/09/2016	01:00:00	76.35	Grande_Alto
1144	2900020672	-12.1656	-45.3286	1144	05/09/2016	01:00:00	76.35	Grande_Alto
1145	2900020672	-12.1656	-45.3286	1145	06/09/2016	02:00:00	76.35	Grande_Alto
1146	2900020672	-12.1656	-45.3286	1146	07/09/2016	04:00:00	76.34	Grande_Alto
1147	2900020672	-12.1656	-45.3286	1147	08/09/2016	05:00:00	76.34	Grande_Alto
1148	2900020672	-12.1656	-45.3286	1148	09/09/2016	04:00:00	76.35	Grande_Alto
1149	2900020672	-12.1656	-45.3286	1149	10/09/2016	01:00:00	76.36	Grande_Alto
1150	2900020672	-12.1656	-45.3286	1150	11/09/2016	12:00:00	76.34	Grande_Alto
1151	2900020672	-12.1656	-45.3286	1151	12/09/2016	04:00:00	76.34	Grande_Alto
1152	2900020672	-12.1656	-45.3286	1152	13/09/2016	00:00:00	76.35	Grande_Alto
1153	2900020672	-12.1656	-45.3286	1153	14/09/2016	01:00:00	76.35	Grande_Alto
1154	2900020672	-12.1656	-45.3286	1154	15/09/2016	20:00:00	76.34	Grande_Alto
1155	2900020672	-12.1656	-45.3286	1155	16/09/2016	03:00:00	76.35	Grande_Alto
1156	2900020672	-12.1656	-45.3286	1156	17/09/2016	12:00:00	76.35	Grande_Alto
1157	2900020672	-12.1656	-45.3286	1157	18/09/2016	01:00:00	76.36	Grande_Alto
1158	2900020672	-12.1656	-45.3286	1158	19/09/2016	23:00:00	76.35	Grande_Alto
1159	2900020672	-12.1656	-45.3286	1159	20/09/2016	03:00:00	76.35	Grande_Alto
1160	2900020672	-12.1656	-45.3286	1160	21/09/2016	05:00:00	76.35	Grande_Alto
1161	2900020672	-12.1656	-45.3286	1161	22/09/2016	01:00:00	76.36	Grande_Alto
1162	2900020672	-12.1656	-45.3286	1162	23/09/2016	03:00:00	76.37	Grande_Alto
1163	2900020672	-12.1656	-45.3286	1163	24/09/2016	06:00:00	76.35	Grande_Alto
1164	2900020672	-12.1656	-45.3286	1164	25/09/2016	05:00:00	76.35	Grande_Alto
1165	2900020672	-12.1656	-45.3286	1165	26/09/2016	19:00:00	76.35	Grande_Alto
1166	2900020672	-12.1656	-45.3286	1166	27/09/2016	06:00:00	76.36	Grande_Alto
1167	2900020672	-12.1656	-45.3286	1167	28/09/2016	06:00:00	76.36	Grande_Alto
1168	2900020672	-12.1656	-45.3286	1168	29/09/2016	05:00:00	76.35	Grande_Alto
1169	2900020672	-12.1656	-45.3286	1169	30/09/2016	01:00:00	76.36	Grande_Alto
1170	2900020672	-12.1656	-45.3286	1170	01/10/2016	01:00:00	76.37	Grande_Alto
1171	2900020672	-12.1656	-45.3286	1171	02/10/2016	02:00:00	76.36	Grande_Alto
1172	2900020672	-12.1656	-45.3286	1172	03/10/2016	12:00:00	76.36	Grande_Alto
1173	2900020672	-12.1656	-45.3286	1173	04/10/2016	05:00:00	76.36	Grande_Alto
1174	2900020672	-12.1656	-45.3286	1174	05/10/2016	03:00:00	76.37	Grande_Alto
1175	2900020672	-12.1656	-45.3286	1175	06/10/2016	00:00:00	76.36	Grande_Alto
1176	2900020672	-12.1656	-45.3286	1176	07/10/2016	04:00:00	76.37	Grande_Alto
1177	2900020672	-12.1656	-45.3286	1177	08/10/2016	18:00:00	76.37	Grande_Alto
1178	2900020672	-12.1656	-45.3286	1178	09/10/2016	04:00:00	76.38	Grande_Alto
1179	2900020672	-12.1656	-45.3286	1179	10/10/2016	20:00:00	76.36	Grande_Alto
1180	2900020672	-12.1656	-45.3286	1180	11/10/2016	03:00:00	76.37	Grande_Alto
1181	2900020672	-12.1656	-45.3286	1181	12/10/2016	05:00:00	76.37	Grande_Alto
1182	2900020672	-12.1656	-45.3286	1182	13/10/2016	12:00:00	76.37	Grande_Alto
1183	2900020672	-12.1656	-45.3286	1183	14/10/2016	21:00:00	76.37	Grande_Alto
1184	2900020672	-12.1656	-45.3286	1184	15/10/2016	04:00:00	76.37	Grande_Alto
1185	2900020672	-12.1656	-45.3286	1185	16/10/2016	03:00:00	76.37	Grande_Alto
1186	2900020672	-12.1656	-45.3286	1186	17/10/2016	20:00:00	76.37	Grande_Alto
1187	2900020672	-12.1656	-45.3286	1187	18/10/2016	02:00:00	76.38	Grande_Alto
1188	2900020672	-12.1656	-45.3286	1188	19/10/2016	01:00:00	76.37	Grande_Alto
1189	2900020672	-12.1656	-45.3286	1189	20/10/2016	01:00:00	76.38	Grande_Alto
1190	2900020672	-12.1656	-45.3286	1190	21/10/2016	00:00:00	76.39	Grande_Alto
1191	2900020672	-12.1656	-45.3286	1191	22/10/2016	00:00:00	76.39	Grande_Alto
1192	2900020672	-12.1656	-45.3286	1192	23/10/2016	03:00:00	76.38	Grande_Alto
1193	2900020672	-12.1656	-45.3286	1193	24/10/2016	03:00:00	76.38	Grande_Alto
1194	2900020672	-12.1656	-45.3286	1194	25/10/2016	00:00:00	76.38	Grande_Alto
1195	2900020672	-12.1656	-45.3286	1195	26/10/2016	04:00:00	76.38	Grande_Alto
1196	2900020672	-12.1656	-45.3286	1196	27/10/2016	05:00:00	76.39	Grande_Alto
1197	2900020672	-12.1656	-45.3286	1197	28/10/2016	19:00:00	76.4	Grande_Alto
1198	2900020672	-12.1656	-45.3286	1198	29/10/2016	04:00:00	76.41	Grande_Alto
1199	2900020672	-12.1656	-45.3286	1199	30/10/2016	00:00:00	76.41	Grande_Alto
1200	2900020672	-12.1656	-45.3286	1200	31/10/2016	02:00:00	76.4	Grande_Alto
1201	2900020672	-12.1656	-45.3286	1201	01/11/2016	05:00:00	76.4	Grande_Alto
1202	2900020672	-12.1656	-45.3286	1202	02/11/2016	06:00:00	76.4	Grande_Alto
1203	2900020672	-12.1656	-45.3286	1203	03/11/2016	02:00:00	76.41	Grande_Alto
1204	2900020672	-12.1656	-45.3286	1204	04/11/2016	12:00:00	76.41	Grande_Alto
1205	2900020672	-12.1656	-45.3286	1205	05/11/2016	02:00:00	76.41	Grande_Alto
1206	2900020672	-12.1656	-45.3286	1206	06/11/2016	21:00:00	76.4	Grande_Alto
1207	2900020672	-12.1656	-45.3286	1207	07/11/2016	13:00:00	76.4	Grande_Alto
1208	2900020672	-12.1656	-45.3286	1208	08/11/2016	01:00:00	76.41	Grande_Alto
1209	2900020672	-12.1656	-45.3286	1209	09/11/2016	06:00:00	76.41	Grande_Alto
1210	2900020672	-12.1656	-45.3286	1210	10/11/2016	00:00:00	76.42	Grande_Alto
1211	2900020672	-12.1656	-45.3286	1211	11/11/2016	12:00:00	76.4	Grande_Alto
1212	2900020672	-12.1656	-45.3286	1212	12/11/2016	00:00:00	76.41	Grande_Alto
1213	2900020672	-12.1656	-45.3286	1213	13/11/2016	13:00:00	76.41	Grande_Alto
1214	2900020672	-12.1656	-45.3286	1214	14/11/2016	04:00:00	76.41	Grande_Alto
1215	2900020672	-12.1656	-45.3286	1215	15/11/2016	13:00:00	76.41	Grande_Alto
1216	2900020672	-12.1656	-45.3286	1216	16/11/2016	05:00:00	76.42	Grande_Alto
1217	2900020672	-12.1656	-45.3286	1217	17/11/2016	12:00:00	76.42	Grande_Alto
1218	2900020672	-12.1656	-45.3286	1218	18/11/2016	00:00:00	76.42	Grande_Alto
1219	2900020672	-12.1656	-45.3286	1219	19/11/2016	00:00:00	76.42	Grande_Alto
1220	2900020672	-12.1656	-45.3286	1220	20/11/2016	15:00:00	76.43	Grande_Alto
1221	2900020672	-12.1656	-45.3286	1221	21/11/2016	05:00:00	76.42	Grande_Alto
1222	2900020672	-12.1656	-45.3286	1222	22/11/2016	19:00:00	76.41	Grande_Alto
1223	2900020672	-12.1656	-45.3286	1223	23/11/2016	01:00:00	76.42	Grande_Alto
1224	2900020672	-12.1656	-45.3286	1224	24/11/2016	00:00:00	76.43	Grande_Alto
1225	2900020672	-12.1656	-45.3286	1225	25/11/2016	00:00:00	76.43	Grande_Alto
1226	2900020672	-12.1656	-45.3286	1226	26/11/2016	20:00:00	76.42	Grande_Alto
1227	2900020672	-12.1656	-45.3286	1227	27/11/2016	04:00:00	76.43	Grande_Alto
1228	2900020672	-12.1656	-45.3286	1228	28/11/2016	01:00:00	76.43	Grande_Alto
1229	2900020672	-12.1656	-45.3286	1229	29/11/2016	20:00:00	76.42	Grande_Alto
1230	2900020672	-12.1656	-45.3286	1230	30/11/2016	20:00:00	76.42	Grande_Alto
1231	2900020672	-12.1656	-45.3286	1231	01/12/2016	05:00:00	76.44	Grande_Alto
1232	2900020672	-12.1656	-45.3286	1232	02/12/2016	13:00:00	76.43	Grande_Alto
1233	2900020672	-12.1656	-45.3286	1233	03/12/2016	20:00:00	76.42	Grande_Alto
1234	2900020672	-12.1656	-45.3286	1234	04/12/2016	19:00:00	76.43	Grande_Alto
1235	2900020672	-12.1656	-45.3286	1235	05/12/2016	06:00:00	76.44	Grande_Alto
1236	2900020672	-12.1656	-45.3286	1236	06/12/2016	12:00:00	76.44	Grande_Alto
1237	2900020672	-12.1656	-45.3286	1237	07/12/2016	06:00:00	76.43	Grande_Alto
1238	2900020672	-12.1656	-45.3286	1238	08/12/2016	13:00:00	76.44	Grande_Alto
1239	2900020672	-12.1656	-45.3286	1239	09/12/2016	20:00:00	76.43	Grande_Alto
1240	2900020672	-12.1656	-45.3286	1240	10/12/2016	19:00:00	76.44	Grande_Alto
1241	2900020672	-12.1656	-45.3286	1241	11/12/2016	01:00:00	76.44	Grande_Alto
1242	2900020672	-12.1656	-45.3286	1242	12/12/2016	01:00:00	76.44	Grande_Alto
1243	2900020672	-12.1656	-45.3286	1243	13/12/2016	19:00:00	76.44	Grande_Alto
1244	2900020672	-12.1656	-45.3286	1244	14/12/2016	20:00:00	76.44	Grande_Alto
1245	2900020672	-12.1656	-45.3286	1245	15/12/2016	01:00:00	76.45	Grande_Alto
1246	2900020672	-12.1656	-45.3286	1246	16/12/2016	06:00:00	76.45	Grande_Alto
1247	2900020672	-12.1656	-45.3286	1247	17/12/2016	20:00:00	76.44	Grande_Alto
1248	2900020672	-12.1656	-45.3286	1248	18/12/2016	19:00:00	76.44	Grande_Alto
1249	2900020672	-12.1656	-45.3286	1249	19/12/2016	04:00:00	76.45	Grande_Alto
1250	2900020672	-12.1656	-45.3286	1250	20/12/2016	03:00:00	76.45	Grande_Alto
1251	2900020672	-12.1656	-45.3286	1251	21/12/2016	06:00:00	76.45	Grande_Alto
1252	2900020672	-12.1656	-45.3286	1252	22/12/2016	00:00:00	76.46	Grande_Alto
1253	2900020672	-12.1656	-45.3286	1253	23/12/2016	03:00:00	76.45	Grande_Alto
1254	2900020672	-12.1656	-45.3286	1254	24/12/2016	03:00:00	76.45	Grande_Alto
1255	2900020672	-12.1656	-45.3286	1255	25/12/2016	04:00:00	76.45	Grande_Alto
1256	2900020672	-12.1656	-45.3286	1256	26/12/2016	03:00:00	76.46	Grande_Alto
1257	2900020672	-12.1656	-45.3286	1257	27/12/2016	13:00:00	76.46	Grande_Alto
1258	2900020672	-12.1656	-45.3286	1258	28/12/2016	04:00:00	76.46	Grande_Alto
1259	2900020672	-12.1656	-45.3286	1259	29/12/2016	02:00:00	76.46	Grande_Alto
1260	2900020672	-12.1656	-45.3286	1260	30/12/2016	05:00:00	76.46	Grande_Alto
1261	2900020672	-12.1656	-45.3286	1261	31/12/2016	02:00:00	76.46	Grande_Alto
1262	2900020672	-12.1656	-45.3286	1262	01/01/2017	05:00:00	76.46	Grande_Alto
1263	2900020672	-12.1656	-45.3286	1263	02/01/2017	20:00:00	76.45	Grande_Alto
1264	2900020672	-12.1656	-45.3286	1264	03/01/2017	05:00:00	76.46	Grande_Alto
1265	2900020672	-12.1656	-45.3286	1265	04/01/2017	04:00:00	76.47	Grande_Alto
1266	2900020672	-12.1656	-45.3286	1266	05/01/2017	01:00:00	76.47	Grande_Alto
1267	2900020672	-12.1656	-45.3286	1267	06/01/2017	04:00:00	76.46	Grande_Alto
1268	2900020672	-12.1656	-45.3286	1268	07/01/2017	00:00:00	76.47	Grande_Alto
1269	2900020672	-12.1656	-45.3286	1269	08/01/2017	04:00:00	76.46	Grande_Alto
1270	2900020672	-12.1656	-45.3286	1270	09/01/2017	03:00:00	76.47	Grande_Alto
1271	2900020672	-12.1656	-45.3286	1271	10/01/2017	01:00:00	76.47	Grande_Alto
1272	2900020672	-12.1656	-45.3286	1272	11/01/2017	03:00:00	76.48	Grande_Alto
1273	2900020672	-12.1656	-45.3286	1273	12/01/2017	23:00:00	76.47	Grande_Alto
1274	2900020672	-12.1656	-45.3286	1274	13/01/2017	00:00:00	76.47	Grande_Alto
1275	2900020672	-12.1656	-45.3286	1275	14/01/2017	01:00:00	76.48	Grande_Alto
1276	2900020672	-12.1656	-45.3286	1276	15/01/2017	14:00:00	76.47	Grande_Alto
1277	2900020672	-12.1656	-45.3286	1277	16/01/2017	06:00:00	76.47	Grande_Alto
1278	2900020672	-12.1656	-45.3286	1278	17/01/2017	13:00:00	76.47	Grande_Alto
1279	2900020672	-12.1656	-45.3286	1279	18/01/2017	05:00:00	76.48	Grande_Alto
1280	2900020672	-12.1656	-45.3286	1280	19/01/2017	06:00:00	76.48	Grande_Alto
1281	2900020672	-12.1656	-45.3286	1281	20/01/2017	03:00:00	76.48	Grande_Alto
1282	2900020672	-12.1656	-45.3286	1282	21/01/2017	01:00:00	76.48	Grande_Alto
1283	2900020672	-12.1656	-45.3286	1283	22/01/2017	06:00:00	76.48	Grande_Alto
1284	2900020672	-12.1656	-45.3286	1284	23/01/2017	04:00:00	76.49	Grande_Alto
1285	2900020672	-12.1656	-45.3286	1285	24/01/2017	01:00:00	76.49	Grande_Alto
1286	2900020672	-12.1656	-45.3286	1286	25/01/2017	13:00:00	76.48	Grande_Alto
1287	2900020672	-12.1656	-45.3286	1287	26/01/2017	14:00:00	76.48	Grande_Alto
1288	2900020672	-12.1656	-45.3286	1288	27/01/2017	21:00:00	76.48	Grande_Alto
1289	2900020672	-12.1656	-45.3286	1289	28/01/2017	05:00:00	76.48	Grande_Alto
1290	2900020672	-12.1656	-45.3286	1290	29/01/2017	22:00:00	76.48	Grande_Alto
1291	2900020672	-12.1656	-45.3286	1291	30/01/2017	21:00:00	76.48	Grande_Alto
1292	2900020672	-12.1656	-45.3286	1292	31/01/2017	01:00:00	76.49	Grande_Alto
1293	2900020672	-12.1656	-45.3286	1293	01/02/2017	05:00:00	76.49	Grande_Alto
1294	2900020672	-12.1656	-45.3286	1294	02/02/2017	06:00:00	76.5	Grande_Alto
1295	2900020672	-12.1656	-45.3286	1295	03/02/2017	13:00:00	76.49	Grande_Alto
1296	2900020672	-12.1656	-45.3286	1296	04/02/2017	06:00:00	76.49	Grande_Alto
1297	2900020672	-12.1656	-45.3286	1297	05/02/2017	04:00:00	76.5	Grande_Alto
1298	2900020672	-12.1656	-45.3286	1298	06/02/2017	05:00:00	76.49	Grande_Alto
1299	2900020672	-12.1656	-45.3286	1299	07/02/2017	15:00:00	76.49	Grande_Alto
1300	2900020672	-12.1656	-45.3286	1300	08/02/2017	19:00:00	76.49	Grande_Alto
1301	2900020672	-12.1656	-45.3286	1301	09/02/2017	06:00:00	76.5	Grande_Alto
1302	2900020672	-12.1656	-45.3286	1302	10/02/2017	20:00:00	76.5	Grande_Alto
1303	2900020672	-12.1656	-45.3286	1303	11/02/2017	06:00:00	76.5	Grande_Alto
1304	2900020672	-12.1656	-45.3286	1304	12/02/2017	02:00:00	76.5	Grande_Alto
1305	2900020672	-12.1656	-45.3286	1305	13/02/2017	07:00:00	76.5	Grande_Alto
1306	2900020672	-12.1656	-45.3286	1306	14/02/2017	01:00:00	76.52	Grande_Alto
1307	2900020672	-12.1656	-45.3286	1307	15/02/2017	00:00:00	76.52	Grande_Alto
1308	2900020672	-12.1656	-45.3286	1308	16/02/2017	01:00:00	76.5	Grande_Alto
1309	2900020672	-12.1656	-45.3286	1309	17/02/2017	06:00:00	76.5	Grande_Alto
1310	2900020672	-12.1656	-45.3286	1310	18/02/2017	19:00:00	76.5	Grande_Alto
1311	2900020672	-12.1656	-45.3286	1311	19/02/2017	03:00:00	76.51	Grande_Alto
1312	2900020672	-12.1656	-45.3286	1312	20/02/2017	02:00:00	76.51	Grande_Alto
1313	2900020672	-12.1656	-45.3286	1313	21/02/2017	02:00:00	76.51	Grande_Alto
1314	2900020672	-12.1656	-45.3286	1314	22/02/2017	07:00:00	76.51	Grande_Alto
1315	2900020672	-12.1656	-45.3286	1315	23/02/2017	05:00:00	76.51	Grande_Alto
1316	2900020672	-12.1656	-45.3286	1316	24/02/2017	02:00:00	76.51	Grande_Alto
1317	2900020672	-12.1656	-45.3286	1317	25/02/2017	13:00:00	76.51	Grande_Alto
1318	2900020672	-12.1656	-45.3286	1318	26/02/2017	04:00:00	76.52	Grande_Alto
1319	2900020672	-12.1656	-45.3286	1319	27/02/2017	06:00:00	76.51	Grande_Alto
1320	2900020672	-12.1656	-45.3286	1320	28/02/2017	07:00:00	76.51	Grande_Alto
1321	2900020672	-12.1656	-45.3286	1321	01/03/2017	15:00:00	76.52	Grande_Alto
1322	2900020672	-12.1656	-45.3286	1322	02/03/2017	02:00:00	76.52	Grande_Alto
1323	2900020672	-12.1656	-45.3286	1323	03/03/2017	04:00:00	76.52	Grande_Alto
1324	2900020672	-12.1656	-45.3286	1324	04/03/2017	13:00:00	76.51	Grande_Alto
1325	2900020672	-12.1656	-45.3286	1325	05/03/2017	05:00:00	76.51	Grande_Alto
1326	2900020672	-12.1656	-45.3286	1326	06/03/2017	13:00:00	76.52	Grande_Alto
1327	2900020672	-12.1656	-45.3286	1327	07/03/2017	13:00:00	76.52	Grande_Alto
1328	2900020672	-12.1656	-45.3286	1328	08/03/2017	01:00:00	76.53	Grande_Alto
1329	2900020672	-12.1656	-45.3286	1329	09/03/2017	03:00:00	76.53	Grande_Alto
1330	2900020672	-12.1656	-45.3286	1330	10/03/2017	02:00:00	76.53	Grande_Alto
1331	2900020672	-12.1656	-45.3286	1331	11/03/2017	02:00:00	76.53	Grande_Alto
1332	2900020672	-12.1656	-45.3286	1332	12/03/2017	05:00:00	76.53	Grande_Alto
1333	2900020672	-12.1656	-45.3286	1333	13/03/2017	03:00:00	76.53	Grande_Alto
1334	2900020672	-12.1656	-45.3286	1334	14/03/2017	01:00:00	76.53	Grande_Alto
1335	2900020672	-12.1656	-45.3286	1335	15/03/2017	15:00:00	76.53	Grande_Alto
1336	2900020672	-12.1656	-45.3286	1336	16/03/2017	06:00:00	76.53	Grande_Alto
1337	2900020672	-12.1656	-45.3286	1337	17/03/2017	05:00:00	76.53	Grande_Alto
1338	2900020672	-12.1656	-45.3286	1338	18/03/2017	05:00:00	76.54	Grande_Alto
1339	2900020672	-12.1656	-45.3286	1339	19/03/2017	03:00:00	76.54	Grande_Alto
1340	2900020672	-12.1656	-45.3286	1340	20/03/2017	00:00:00	76.54	Grande_Alto
1341	2900020672	-12.1656	-45.3286	1341	21/03/2017	03:00:00	76.54	Grande_Alto
1342	2900020672	-12.1656	-45.3286	1342	22/03/2017	03:00:00	76.54	Grande_Alto
1343	2900020672	-12.1656	-45.3286	1343	23/03/2017	23:00:00	76.53	Grande_Alto
1344	2900020672	-12.1656	-45.3286	1344	24/03/2017	14:00:00	76.53	Grande_Alto
1345	2900020672	-12.1656	-45.3286	1345	25/03/2017	04:00:00	76.54	Grande_Alto
1346	2900020672	-12.1656	-45.3286	1346	26/03/2017	02:00:00	76.54	Grande_Alto
1347	2900020672	-12.1656	-45.3286	1347	27/03/2017	20:00:00	76.54	Grande_Alto
1348	2900020672	-12.1656	-45.3286	1348	28/03/2017	06:00:00	76.54	Grande_Alto
1349	2900020672	-12.1656	-45.3286	1349	29/03/2017	00:00:00	76.55	Grande_Alto
1350	2900020672	-12.1656	-45.3286	1350	30/03/2017	07:00:00	76.55	Grande_Alto
1351	2900020672	-12.1656	-45.3286	1351	31/03/2017	03:00:00	76.55	Grande_Alto
1352	2900020672	-12.1656	-45.3286	1352	01/04/2017	20:00:00	76.54	Grande_Alto
1353	2900020672	-12.1656	-45.3286	1353	02/04/2017	06:00:00	76.55	Grande_Alto
1354	2900020672	-12.1656	-45.3286	1354	03/04/2017	02:00:00	76.55	Grande_Alto
1355	2900020672	-12.1656	-45.3286	1355	04/04/2017	06:00:00	76.55	Grande_Alto
1356	2900020672	-12.1656	-45.3286	1356	05/04/2017	13:00:00	76.55	Grande_Alto
1357	2900020672	-12.1656	-45.3286	1357	06/04/2017	05:00:00	76.55	Grande_Alto
1358	2900020672	-12.1656	-45.3286	1358	07/04/2017	02:00:00	76.55	Grande_Alto
1359	2900020672	-12.1656	-45.3286	1359	08/04/2017	22:00:00	76.55	Grande_Alto
1360	2900020672	-12.1656	-45.3286	1360	09/04/2017	05:00:00	76.55	Grande_Alto
1361	2900020672	-12.1656	-45.3286	1361	10/04/2017	03:00:00	76.56	Grande_Alto
1362	2900020672	-12.1656	-45.3286	1362	11/04/2017	04:00:00	76.56	Grande_Alto
1363	2900020672	-12.1656	-45.3286	1363	12/04/2017	04:00:00	76.56	Grande_Alto
1364	2900020672	-12.1656	-45.3286	1364	13/04/2017	07:00:00	76.56	Grande_Alto
1365	2900020672	-12.1656	-45.3286	1365	14/04/2017	02:00:00	76.57	Grande_Alto
1366	2900020672	-12.1656	-45.3286	1366	15/04/2017	14:00:00	76.56	Grande_Alto
1367	2900020672	-12.1656	-45.3286	1367	16/04/2017	02:00:00	76.56	Grande_Alto
1368	2900020672	-12.1656	-45.3286	1368	17/04/2017	01:00:00	76.57	Grande_Alto
1369	2900020672	-12.1656	-45.3286	1369	18/04/2017	01:00:00	76.57	Grande_Alto
1370	2900020672	-12.1656	-45.3286	1370	19/04/2017	02:00:00	76.57	Grande_Alto
1371	2900020672	-12.1656	-45.3286	1371	20/04/2017	02:00:00	76.57	Grande_Alto
1372	2900020672	-12.1656	-45.3286	1372	21/04/2017	20:00:00	76.57	Grande_Alto
1373	2900020672	-12.1656	-45.3286	1373	22/04/2017	03:00:00	76.57	Grande_Alto
1374	2900020672	-12.1656	-45.3286	1374	23/04/2017	05:00:00	76.57	Grande_Alto
1375	2900020672	-12.1656	-45.3286	1375	24/04/2017	06:00:00	76.57	Grande_Alto
1376	2900020672	-12.1656	-45.3286	1376	25/04/2017	05:00:00	76.57	Grande_Alto
1377	2900020672	-12.1656	-45.3286	1377	26/04/2017	21:00:00	76.57	Grande_Alto
1378	2900020672	-12.1656	-45.3286	1378	27/04/2017	02:00:00	76.58	Grande_Alto
1379	2900020672	-12.1656	-45.3286	1379	28/04/2017	03:00:00	76.58	Grande_Alto
1380	2900020672	-12.1656	-45.3286	1380	29/04/2017	05:00:00	76.58	Grande_Alto
1381	2900020672	-12.1656	-45.3286	1381	30/04/2017	20:00:00	76.58	Grande_Alto
1382	2900020672	-12.1656	-45.3286	1382	01/05/2017	00:00:00	76.59	Grande_Alto
1383	2900020672	-12.1656	-45.3286	1383	02/05/2017	04:00:00	76.58	Grande_Alto
1384	2900020672	-12.1656	-45.3286	1384	03/05/2017	04:00:00	76.58	Grande_Alto
1385	2900020672	-12.1656	-45.3286	1385	04/05/2017	02:00:00	76.58	Grande_Alto
1386	2900020672	-12.1656	-45.3286	1386	05/05/2017	05:00:00	76.58	Grande_Alto
1387	2900020672	-12.1656	-45.3286	1387	06/05/2017	05:00:00	76.58	Grande_Alto
1388	2900020672	-12.1656	-45.3286	1388	07/05/2017	05:00:00	76.58	Grande_Alto
1389	2900020672	-12.1656	-45.3286	1389	08/05/2017	06:00:00	76.58	Grande_Alto
1390	2900020672	-12.1656	-45.3286	1390	09/05/2017	21:00:00	76.59	Grande_Alto
1391	2900020672	-12.1656	-45.3286	1391	10/05/2017	03:00:00	76.59	Grande_Alto
1392	2900020672	-12.1656	-45.3286	1392	11/05/2017	04:00:00	76.59	Grande_Alto
1393	2900020672	-12.1656	-45.3286	1393	12/05/2017	03:00:00	76.6	Grande_Alto
1394	2900020672	-12.1656	-45.3286	1394	13/05/2017	20:00:00	76.59	Grande_Alto
1395	2900020672	-12.1656	-45.3286	1395	14/05/2017	04:00:00	76.59	Grande_Alto
1396	2900020672	-12.1656	-45.3286	1396	15/05/2017	05:00:00	76.59	Grande_Alto
1397	2900020672	-12.1656	-45.3286	1397	16/05/2017	06:00:00	76.59	Grande_Alto
1398	2900020672	-12.1656	-45.3286	1398	17/05/2017	03:00:00	76.6	Grande_Alto
1399	2900020672	-12.1656	-45.3286	1399	18/05/2017	02:00:00	76.6	Grande_Alto
1400	2900020672	-12.1656	-45.3286	1400	19/05/2017	03:00:00	76.6	Grande_Alto
1401	2900020672	-12.1656	-45.3286	1401	20/05/2017	13:00:00	76.6	Grande_Alto
1402	2900020672	-12.1656	-45.3286	1402	21/05/2017	20:00:00	76.6	Grande_Alto
1403	2900020672	-12.1656	-45.3286	1403	22/05/2017	04:00:00	76.6	Grande_Alto
1404	2900020672	-12.1656	-45.3286	1404	23/05/2017	21:00:00	76.6	Grande_Alto
1405	2900020672	-12.1656	-45.3286	1405	24/05/2017	13:00:00	76.6	Grande_Alto
1406	2900020672	-12.1656	-45.3286	1406	25/05/2017	02:00:00	76.61	Grande_Alto
1407	2900020672	-12.1656	-45.3286	1407	26/05/2017	03:00:00	76.61	Grande_Alto
1408	2900020672	-12.1656	-45.3286	1408	27/05/2017	03:00:00	76.61	Grande_Alto
1409	2900020672	-12.1656	-45.3286	1409	28/05/2017	04:00:00	76.61	Grande_Alto
1410	2900020672	-12.1656	-45.3286	1410	29/05/2017	06:00:00	76.61	Grande_Alto
1411	2900020672	-12.1656	-45.3286	1411	30/05/2017	04:00:00	76.61	Grande_Alto
1412	2900020672	-12.1656	-45.3286	1412	31/05/2017	03:00:00	76.61	Grande_Alto
1413	2900020672	-12.1656	-45.3286	1413	01/06/2017	13:00:00	76.61	Grande_Alto
1414	2900020672	-12.1656	-45.3286	1414	02/06/2017	03:00:00	76.62	Grande_Alto
1415	2900020672	-12.1656	-45.3286	1415	03/06/2017	00:00:00	76.62	Grande_Alto
1416	2900020672	-12.1656	-45.3286	1416	04/06/2017	05:00:00	76.62	Grande_Alto
1417	2900020672	-12.1656	-45.3286	1417	05/06/2017	04:00:00	76.62	Grande_Alto
1418	2900020672	-12.1656	-45.3286	1418	06/06/2017	05:00:00	76.62	Grande_Alto
1419	2900020672	-12.1656	-45.3286	1419	07/06/2017	06:00:00	76.62	Grande_Alto
1420	2900020672	-12.1656	-45.3286	1420	08/06/2017	02:00:00	76.63	Grande_Alto
1421	2900020672	-12.1656	-45.3286	1421	09/06/2017	00:00:00	76.63	Grande_Alto
1422	2900020672	-12.1656	-45.3286	1422	10/06/2017	20:00:00	76.62	Grande_Alto
1423	2900020672	-12.1656	-45.3286	1423	11/06/2017	00:00:00	76.63	Grande_Alto
1424	2900020672	-12.1656	-45.3286	1424	12/06/2017	05:00:00	76.63	Grande_Alto
1425	2900020672	-12.1656	-45.3286	1425	13/06/2017	13:00:00	76.63	Grande_Alto
1426	2900020672	-12.1656	-45.3286	1426	14/06/2017	00:00:00	76.64	Grande_Alto
1427	2900020672	-12.1656	-45.3286	1427	15/06/2017	19:00:00	76.63	Grande_Alto
1428	2900020672	-12.1656	-45.3286	1428	16/06/2017	00:00:00	76.64	Grande_Alto
1429	2900020672	-12.1656	-45.3286	1429	17/06/2017	04:00:00	76.63	Grande_Alto
1430	2900020672	-12.1656	-45.3286	1430	18/06/2017	19:00:00	76.63	Grande_Alto
1431	2900020672	-12.1656	-45.3286	1431	19/06/2017	04:00:00	76.64	Grande_Alto
1432	2900020672	-12.1656	-45.3286	1432	20/06/2017	06:00:00	76.64	Grande_Alto
1433	2900020672	-12.1656	-45.3286	1433	21/06/2017	05:00:00	76.64	Grande_Alto
1434	2900020672	-12.1656	-45.3286	1434	22/06/2017	05:00:00	76.64	Grande_Alto
1435	2900020672	-12.1656	-45.3286	1435	23/06/2017	00:00:00	76.65	Grande_Alto
1436	2900020672	-12.1656	-45.3286	1436	24/06/2017	03:00:00	76.65	Grande_Alto
1437	2900020672	-12.1656	-45.3286	1437	25/06/2017	01:00:00	76.65	Grande_Alto
1438	2900020672	-12.1656	-45.3286	1438	26/06/2017	20:00:00	76.64	Grande_Alto
1439	2900020672	-12.1656	-45.3286	1439	27/06/2017	05:00:00	76.65	Grande_Alto
1440	2900020672	-12.1656	-45.3286	1440	28/06/2017	23:00:00	76.65	Grande_Alto
1441	2900020672	-12.1656	-45.3286	1441	29/06/2017	04:00:00	76.65	Grande_Alto
1442	2900020672	-12.1656	-45.3286	1442	30/06/2017	20:00:00	76.65	Grande_Alto
1443	2900020672	-12.1656	-45.3286	1443	01/07/2017	21:00:00	76.65	Grande_Alto
1444	2900020672	-12.1656	-45.3286	1444	02/07/2017	01:00:00	76.66	Grande_Alto
1445	2900020672	-12.1656	-45.3286	1445	03/07/2017	03:00:00	76.66	Grande_Alto
1446	2900020672	-12.1656	-45.3286	1446	04/07/2017	01:00:00	76.67	Grande_Alto
1447	2900020672	-12.1656	-45.3286	1447	05/07/2017	02:00:00	76.66	Grande_Alto
1448	2900020672	-12.1656	-45.3286	1448	06/07/2017	00:00:00	76.66	Grande_Alto
1449	2900020672	-12.1656	-45.3286	1449	07/07/2017	13:00:00	76.66	Grande_Alto
1450	2900020672	-12.1656	-45.3286	1450	08/07/2017	20:00:00	76.66	Grande_Alto
1451	2900020672	-12.1656	-45.3286	1451	09/07/2017	00:00:00	76.67	Grande_Alto
1452	2900020672	-12.1656	-45.3286	1452	10/07/2017	13:00:00	76.66	Grande_Alto
1453	2900020672	-12.1656	-45.3286	1453	11/07/2017	20:00:00	76.66	Grande_Alto
1454	2900020672	-12.1656	-45.3286	1454	12/07/2017	03:00:00	76.67	Grande_Alto
1455	2900020672	-12.1656	-45.3286	1455	13/07/2017	06:00:00	76.67	Grande_Alto
1456	2900020672	-12.1656	-45.3286	1456	14/07/2017	03:00:00	76.67	Grande_Alto
1457	2900020672	-12.1656	-45.3286	1457	15/07/2017	03:00:00	76.67	Grande_Alto
1458	2900020672	-12.1656	-45.3286	1458	16/07/2017	21:00:00	76.67	Grande_Alto
1459	2900020672	-12.1656	-45.3286	1459	17/07/2017	00:00:00	76.68	Grande_Alto
1460	2900020672	-12.1656	-45.3286	1460	18/07/2017	01:00:00	76.68	Grande_Alto
1461	2900020672	-12.1656	-45.3286	1461	19/07/2017	01:00:00	76.68	Grande_Alto
1462	2900020672	-12.1656	-45.3286	1462	20/07/2017	06:00:00	76.68	Grande_Alto
1463	2900020672	-12.1656	-45.3286	1463	21/07/2017	06:00:00	76.68	Grande_Alto
1464	2900020672	-12.1656	-45.3286	1464	22/07/2017	06:00:00	76.68	Grande_Alto
1465	2900020672	-12.1656	-45.3286	1465	23/07/2017	00:00:00	76.69	Grande_Alto
1466	2900020672	-12.1656	-45.3286	1466	24/07/2017	05:00:00	76.69	Grande_Alto
1467	2900020672	-12.1656	-45.3286	1467	25/07/2017	20:00:00	76.68	Grande_Alto
1468	2900020672	-12.1656	-45.3286	1468	26/07/2017	06:00:00	76.68	Grande_Alto
1469	2900020672	-12.1656	-45.3286	1469	27/07/2017	00:00:00	76.69	Grande_Alto
1470	2900020672	-12.1656	-45.3286	1470	28/07/2017	05:00:00	76.69	Grande_Alto
1471	2900020672	-12.1656	-45.3286	1471	29/07/2017	05:00:00	76.7	Grande_Alto
1472	2900020672	-12.1656	-45.3286	1472	30/07/2017	21:00:00	76.69	Grande_Alto
1473	2900020672	-12.1656	-45.3286	1473	31/07/2017	03:00:00	76.69	Grande_Alto
1474	2900020672	-12.1656	-45.3286	1474	01/08/2017	04:00:00	76.69	Grande_Alto
1475	2900020672	-12.1656	-45.3286	1475	02/08/2017	05:00:00	76.7	Grande_Alto
1476	2900020672	-12.1656	-45.3286	1476	03/08/2017	20:00:00	76.69	Grande_Alto
1477	2900020672	-12.1656	-45.3286	1477	04/08/2017	18:00:00	76.69	Grande_Alto
1478	2900020672	-12.1656	-45.3286	1478	05/08/2017	06:00:00	76.7	Grande_Alto
1479	2900020672	-12.1656	-45.3286	1479	06/08/2017	00:00:00	76.71	Grande_Alto
1480	2900020672	-12.1656	-45.3286	1480	07/08/2017	03:00:00	76.71	Grande_Alto
1481	2900020672	-12.1656	-45.3286	1481	08/08/2017	05:00:00	76.71	Grande_Alto
1482	2900020672	-12.1656	-45.3286	1482	09/08/2017	01:00:00	76.71	Grande_Alto
1483	2900020672	-12.1656	-45.3286	1483	10/08/2017	20:00:00	76.7	Grande_Alto
1484	2900020672	-12.1656	-45.3286	1484	11/08/2017	05:00:00	76.71	Grande_Alto
1485	2900020672	-12.1656	-45.3286	1485	12/08/2017	03:00:00	76.72	Grande_Alto
1486	2900020672	-12.1656	-45.3286	1486	13/08/2017	05:00:00	76.71	Grande_Alto
1487	2900020672	-12.1656	-45.3286	1487	14/08/2017	04:00:00	76.71	Grande_Alto
1488	2900020672	-12.1656	-45.3286	1488	15/08/2017	12:00:00	76.71	Grande_Alto
1489	2900020672	-12.1656	-45.3286	1489	16/08/2017	02:00:00	76.73	Grande_Alto
1490	2900020672	-12.1656	-45.3286	1490	17/08/2017	04:00:00	76.72	Grande_Alto
1491	2900020672	-12.1656	-45.3286	1491	18/08/2017	01:00:00	76.72	Grande_Alto
1492	2900020672	-12.1656	-45.3286	1492	19/08/2017	20:00:00	76.72	Grande_Alto
1493	2900020672	-12.1656	-45.3286	1493	20/08/2017	01:00:00	76.74	Grande_Alto
1494	2900020672	-12.1656	-45.3286	1494	21/08/2017	20:00:00	76.73	Grande_Alto
1495	2900020672	-12.1656	-45.3286	1495	22/08/2017	04:00:00	76.73	Grande_Alto
1496	2900020672	-12.1656	-45.3286	1496	23/08/2017	06:00:00	76.73	Grande_Alto
1497	2900020672	-12.1656	-45.3286	1497	24/08/2017	03:00:00	76.73	Grande_Alto
1498	2900020672	-12.1656	-45.3286	1498	25/08/2017	13:00:00	76.73	Grande_Alto
1499	2900020672	-12.1656	-45.3286	1499	26/08/2017	12:00:00	76.73	Grande_Alto
1500	2900020672	-12.1656	-45.3286	1500	27/08/2017	05:00:00	76.73	Grande_Alto
1501	2900020672	-12.1656	-45.3286	1501	28/08/2017	00:00:00	76.74	Grande_Alto
1502	2900020672	-12.1656	-45.3286	1502	29/08/2017	02:00:00	76.74	Grande_Alto
1503	2900020672	-12.1656	-45.3286	1503	30/08/2017	05:00:00	76.74	Grande_Alto
1504	2900020672	-12.1656	-45.3286	1504	31/08/2017	05:00:00	76.74	Grande_Alto
1505	2900020672	-12.1656	-45.3286	1505	01/09/2017	01:00:00	76.75	Grande_Alto
1506	2900020672	-12.1656	-45.3286	1506	02/09/2017	05:00:00	76.75	Grande_Alto
1507	2900020672	-12.1656	-45.3286	1507	03/09/2017	05:00:00	76.74	Grande_Alto
1508	2900020672	-12.1656	-45.3286	1508	04/09/2017	20:00:00	76.74	Grande_Alto
1509	2900020672	-12.1656	-45.3286	1509	05/09/2017	01:00:00	76.75	Grande_Alto
1510	2900020672	-12.1656	-45.3286	1510	06/09/2017	13:00:00	76.74	Grande_Alto
1511	2900020672	-12.1656	-45.3286	1511	07/09/2017	03:00:00	76.75	Grande_Alto
1512	2900020672	-12.1656	-45.3286	1512	08/09/2017	01:00:00	76.75	Grande_Alto
1513	2900020672	-12.1656	-45.3286	1513	09/09/2017	20:00:00	76.75	Grande_Alto
1514	2900020672	-12.1656	-45.3286	1514	10/09/2017	03:00:00	76.76	Grande_Alto
1515	2900020672	-12.1656	-45.3286	1515	11/09/2017	01:00:00	76.76	Grande_Alto
1516	2900020672	-12.1656	-45.3286	1516	12/09/2017	02:00:00	76.76	Grande_Alto
1517	2900020672	-12.1656	-45.3286	1517	13/09/2017	03:00:00	76.76	Grande_Alto
1518	2900020672	-12.1656	-45.3286	1518	14/09/2017	03:00:00	76.76	Grande_Alto
1519	2900020672	-12.1656	-45.3286	1519	15/09/2017	12:00:00	76.76	Grande_Alto
1520	2900020672	-12.1656	-45.3286	1520	16/09/2017	05:00:00	76.76	Grande_Alto
1521	2900020672	-12.1656	-45.3286	1521	17/09/2017	04:00:00	76.76	Grande_Alto
1522	2900020672	-12.1656	-45.3286	1522	18/09/2017	01:00:00	76.77	Grande_Alto
1523	2900020672	-12.1656	-45.3286	1523	19/09/2017	20:00:00	76.76	Grande_Alto
1524	2900020672	-12.1656	-45.3286	1524	20/09/2017	03:00:00	76.77	Grande_Alto
1525	2900020672	-12.1656	-45.3286	1525	21/09/2017	03:00:00	76.77	Grande_Alto
1526	2900020672	-12.1656	-45.3286	1526	22/09/2017	02:00:00	76.77	Grande_Alto
1527	2900020672	-12.1656	-45.3286	1527	23/09/2017	20:00:00	76.76	Grande_Alto
1528	2900020672	-12.1656	-45.3286	1528	24/09/2017	03:00:00	76.77	Grande_Alto
1529	2900020672	-12.1656	-45.3286	1529	25/09/2017	01:00:00	76.78	Grande_Alto
1530	2900020672	-12.1656	-45.3286	1530	26/09/2017	05:00:00	76.77	Grande_Alto
1531	2900020672	-12.1656	-45.3286	1531	27/09/2017	03:00:00	76.78	Grande_Alto
1532	2900020672	-12.1656	-45.3286	1532	28/09/2017	00:00:00	76.78	Grande_Alto
1533	2900020672	-12.1656	-45.3286	1533	29/09/2017	04:00:00	76.77	Grande_Alto
1534	2900020672	-12.1656	-45.3286	1534	30/09/2017	12:00:00	76.77	Grande_Alto
1535	2900020672	-12.1656	-45.3286	1535	01/10/2017	03:00:00	76.78	Grande_Alto
1536	2900020672	-12.1656	-45.3286	1536	02/10/2017	05:00:00	76.78	Grande_Alto
1537	2900020672	-12.1656	-45.3286	1537	03/10/2017	04:00:00	76.79	Grande_Alto
1538	2900020672	-12.1656	-45.3286	1538	04/10/2017	05:00:00	76.79	Grande_Alto
1539	2900020672	-12.1656	-45.3286	1539	05/10/2017	21:00:00	76.8	Grande_Alto
1540	2900020672	-12.1656	-45.3286	1540	06/10/2017	00:00:00	76.81	Grande_Alto
1541	2900020672	-12.1656	-45.3286	1541	07/10/2017	02:00:00	76.8	Grande_Alto
1542	2900020672	-12.1656	-45.3286	1542	08/10/2017	06:00:00	76.8	Grande_Alto
1543	2900020672	-12.1656	-45.3286	1543	09/10/2017	05:00:00	76.8	Grande_Alto
1544	2900020672	-12.1656	-45.3286	1544	10/10/2017	04:00:00	76.8	Grande_Alto
1545	2900020672	-12.1656	-45.3286	1545	11/10/2017	12:00:00	76.8	Grande_Alto
1546	2900020672	-12.1656	-45.3286	1546	12/10/2017	02:00:00	76.81	Grande_Alto
1547	2900020672	-12.1656	-45.3286	1547	13/10/2017	02:00:00	76.81	Grande_Alto
1548	2900020672	-12.1656	-45.3286	1548	14/10/2017	02:00:00	76.81	Grande_Alto
1549	2900020672	-12.1656	-45.3286	1549	15/10/2017	04:00:00	76.81	Grande_Alto
1550	2900020672	-12.1656	-45.3286	1550	16/10/2017	00:00:00	76.82	Grande_Alto
1551	2900020672	-12.1656	-45.3286	1551	17/10/2017	02:00:00	76.82	Grande_Alto
1552	2900020672	-12.1656	-45.3286	1552	18/10/2017	04:00:00	76.81	Grande_Alto
1553	2900020672	-12.1656	-45.3286	1553	19/10/2017	05:00:00	76.81	Grande_Alto
1554	2900020672	-12.1656	-45.3286	1554	20/10/2017	04:00:00	76.81	Grande_Alto
1555	2900020672	-12.1656	-45.3286	1555	21/10/2017	03:00:00	76.82	Grande_Alto
1556	2900020672	-12.1656	-45.3286	1556	22/10/2017	02:00:00	76.82	Grande_Alto
1557	2900020672	-12.1656	-45.3286	1557	23/10/2017	02:00:00	76.82	Grande_Alto
1558	2900020672	-12.1656	-45.3286	1558	24/10/2017	05:00:00	76.82	Grande_Alto
1559	2900020672	-12.1656	-45.3286	1559	25/10/2017	23:00:00	76.82	Grande_Alto
1560	2900020672	-12.1656	-45.3286	1560	26/10/2017	04:00:00	76.82	Grande_Alto
1561	2900020672	-12.1656	-45.3286	1561	27/10/2017	04:00:00	76.82	Grande_Alto
1562	2900020672	-12.1656	-45.3286	1562	28/10/2017	03:00:00	76.83	Grande_Alto
1563	2900020672	-12.1656	-45.3286	1563	29/10/2017	23:00:00	76.82	Grande_Alto
1564	2900020672	-12.1656	-45.3286	1564	30/10/2017	05:00:00	76.82	Grande_Alto
1565	2900020672	-12.1656	-45.3286	1565	31/10/2017	01:00:00	76.84	Grande_Alto
1566	2900020672	-12.1656	-45.3286	1566	01/11/2017	20:00:00	76.83	Grande_Alto
1567	2900020672	-12.1656	-45.3286	1567	02/11/2017	20:00:00	76.83	Grande_Alto
1568	2900020672	-12.1656	-45.3286	1568	03/11/2017	06:00:00	76.83	Grande_Alto
1569	2900020672	-12.1656	-45.3286	1569	04/11/2017	04:00:00	76.83	Grande_Alto
1570	2900020672	-12.1656	-45.3286	1570	05/11/2017	00:00:00	76.84	Grande_Alto
1571	2900020672	-12.1656	-45.3286	1571	06/11/2017	06:00:00	76.83	Grande_Alto
1572	2900020672	-12.1656	-45.3286	1572	07/11/2017	18:00:00	76.83	Grande_Alto
1573	2900020672	-12.1656	-45.3286	1573	08/11/2017	12:00:00	76.84	Grande_Alto
1574	2900020672	-12.1656	-45.3286	1574	09/11/2017	02:00:00	76.84	Grande_Alto
1575	2900020672	-12.1656	-45.3286	1575	10/11/2017	19:00:00	76.83	Grande_Alto
1576	2900020672	-12.1656	-45.3286	1576	11/11/2017	18:00:00	76.84	Grande_Alto
1577	2900020672	-12.1656	-45.3286	1577	12/11/2017	13:00:00	76.84	Grande_Alto
1578	2900020672	-12.1656	-45.3286	1578	13/11/2017	19:00:00	76.84	Grande_Alto
1579	2900020672	-12.1656	-45.3286	1579	14/11/2017	04:00:00	76.86	Grande_Alto
1580	2900020672	-12.1656	-45.3286	1580	15/11/2017	00:00:00	76.86	Grande_Alto
1581	2900020672	-12.1656	-45.3286	1581	16/11/2017	04:00:00	76.85	Grande_Alto
1582	2900020672	-12.1656	-45.3286	1582	17/11/2017	13:00:00	76.84	Grande_Alto
1583	2900020672	-12.1656	-45.3286	1583	18/11/2017	05:00:00	76.85	Grande_Alto
1584	2900020672	-12.1656	-45.3286	1584	19/11/2017	00:00:00	76.86	Grande_Alto
1585	2900020672	-12.1656	-45.3286	1585	20/11/2017	04:00:00	76.86	Grande_Alto
1586	2900020672	-12.1656	-45.3286	1586	21/11/2017	04:00:00	76.86	Grande_Alto
1587	2900020672	-12.1656	-45.3286	1587	22/11/2017	05:00:00	76.86	Grande_Alto
1588	2900020672	-12.1656	-45.3286	1588	23/11/2017	02:00:00	76.87	Grande_Alto
1589	2900020672	-12.1656	-45.3286	1589	24/11/2017	05:00:00	76.87	Grande_Alto
1590	2900020672	-12.1656	-45.3286	1590	25/11/2017	05:00:00	76.86	Grande_Alto
1591	2900020672	-12.1656	-45.3286	1591	26/11/2017	05:00:00	76.86	Grande_Alto
1592	2900020672	-12.1656	-45.3286	1592	27/11/2017	13:00:00	76.86	Grande_Alto
1593	2900020672	-12.1656	-45.3286	1593	28/11/2017	12:00:00	76.86	Grande_Alto
1594	2900020672	-12.1656	-45.3286	1594	29/11/2017	12:00:00	76.86	Grande_Alto
1595	2900020672	-12.1656	-45.3286	1595	30/11/2017	00:00:00	76.87	Grande_Alto
1596	2900020672	-12.1656	-45.3286	1596	01/12/2017	01:00:00	76.87	Grande_Alto
1597	2900020672	-12.1656	-45.3286	1597	02/12/2017	13:00:00	76.87	Grande_Alto
1598	2900020672	-12.1656	-45.3286	1598	03/12/2017	19:00:00	76.86	Grande_Alto
1599	2900020672	-12.1656	-45.3286	1599	04/12/2017	01:00:00	76.87	Grande_Alto
1600	2900020672	-12.1656	-45.3286	1600	05/12/2017	13:00:00	76.87	Grande_Alto
1601	2900020672	-12.1656	-45.3286	1601	06/12/2017	05:00:00	76.87	Grande_Alto
1602	2900020672	-12.1656	-45.3286	1602	06/12/2017	15:00:00	76.87	Grande_Alto
1603	2900020672	-12.1656	-45.3286	1603	07/12/2017	18:00:00	76.88	Grande_Alto
1604	2900020672	-12.1656	-45.3286	1604	08/12/2017	02:00:00	76.89	Grande_Alto
1605	2900020672	-12.1656	-45.3286	1605	09/12/2017	01:00:00	76.89	Grande_Alto
1606	2900020672	-12.1656	-45.3286	1606	10/12/2017	13:00:00	76.88	Grande_Alto
1607	2900020672	-12.1656	-45.3286	1607	11/12/2017	06:00:00	76.89	Grande_Alto
1608	2900020672	-12.1656	-45.3286	1608	12/12/2017	13:00:00	76.89	Grande_Alto
1609	2900020672	-12.1656	-45.3286	1609	13/12/2017	06:00:00	76.89	Grande_Alto
1610	2900020672	-12.1656	-45.3286	1610	14/12/2017	06:00:00	76.89	Grande_Alto
1611	2900020672	-12.1656	-45.3286	1611	15/12/2017	03:00:00	76.89	Grande_Alto
1612	2900020672	-12.1656	-45.3286	1612	16/12/2017	20:00:00	76.88	Grande_Alto
1613	2900020672	-12.1656	-45.3286	1613	17/12/2017	14:00:00	76.89	Grande_Alto
1614	2900020672	-12.1656	-45.3286	1614	18/12/2017	06:00:00	76.89	Grande_Alto
1615	2900020672	-12.1656	-45.3286	1615	19/12/2017	13:00:00	76.89	Grande_Alto
1616	2900020672	-12.1656	-45.3286	1616	20/12/2017	01:00:00	76.89	Grande_Alto
1617	2900020672	-12.1656	-45.3286	1617	21/12/2017	13:00:00	76.89	Grande_Alto
1618	2900020672	-12.1656	-45.3286	1618	22/12/2017	02:00:00	76.9	Grande_Alto
1619	2900020672	-12.1656	-45.3286	1619	23/12/2017	04:00:00	76.9	Grande_Alto
1620	2900020672	-12.1656	-45.3286	1620	24/12/2017	04:00:00	76.89	Grande_Alto
1621	2900020672	-12.1656	-45.3286	1621	25/12/2017	05:00:00	76.89	Grande_Alto
1622	2900020672	-12.1656	-45.3286	1622	26/12/2017	04:00:00	76.9	Grande_Alto
1623	2900020672	-12.1656	-45.3286	1623	27/12/2017	01:00:00	76.9	Grande_Alto
1624	2900020672	-12.1656	-45.3286	1624	28/12/2017	04:00:00	76.9	Grande_Alto
1625	2900020672	-12.1656	-45.3286	1625	29/12/2017	05:00:00	76.9	Grande_Alto
1626	2900020672	-12.1656	-45.3286	1626	30/12/2017	14:00:00	76.9	Grande_Alto
1627	2900020672	-12.1656	-45.3286	1627	31/12/2017	20:00:00	76.9	Grande_Alto
1628	2900020672	-12.1656	-45.3286	1628	01/01/2018	12:00:00	76.9	Grande_Alto
1629	2900020672	-12.1656	-45.3286	1629	02/01/2018	01:00:00	76.9	Grande_Alto
1630	2900020672	-12.1656	-45.3286	1630	03/01/2018	18:00:00	76.9	Grande_Alto
1631	2900020672	-12.1656	-45.3286	1631	04/01/2018	13:00:00	76.91	Grande_Alto
1632	2900020672	-12.1656	-45.3286	1632	05/01/2018	06:00:00	76.91	Grande_Alto
1633	2900020672	-12.1656	-45.3286	1633	06/01/2018	22:00:00	76.9	Grande_Alto
1634	2900020672	-12.1656	-45.3286	1634	07/01/2018	06:00:00	76.9	Grande_Alto
1635	2900020672	-12.1656	-45.3286	1635	08/01/2018	06:00:00	76.91	Grande_Alto
1636	2900020672	-12.1656	-45.3286	1636	09/01/2018	03:00:00	76.91	Grande_Alto
1637	2900020672	-12.1656	-45.3286	1637	10/01/2018	04:00:00	76.91	Grande_Alto
1638	2900020672	-12.1656	-45.3286	1638	11/01/2018	05:00:00	76.91	Grande_Alto
1639	2900020672	-12.1656	-45.3286	1639	12/01/2018	20:00:00	76.9	Grande_Alto
1640	2900020672	-12.1656	-45.3286	1640	13/01/2018	04:00:00	76.91	Grande_Alto
1641	2900020672	-12.1656	-45.3286	1641	14/01/2018	00:00:00	76.92	Grande_Alto
1642	2900020672	-12.1656	-45.3286	1642	15/01/2018	05:00:00	76.91	Grande_Alto
1643	2900020672	-12.1656	-45.3286	1643	16/01/2018	22:00:00	76.91	Grande_Alto
1644	2900020672	-12.1656	-45.3286	1644	17/01/2018	06:00:00	76.91	Grande_Alto
1645	2900020672	-12.1656	-45.3286	1645	18/01/2018	04:00:00	76.91	Grande_Alto
1646	2900020672	-12.1656	-45.3286	1646	19/01/2018	14:00:00	76.91	Grande_Alto
[truncated: 121,335 more rows]

## Sheet: Middle Grande
fid	Id Ponto	Latitude Decimal	Longitude Decimal	Numero de sequencia	Data da medicao	Hora da medicao	Nivel da agua	Bacia
[truncated: 5,182 more rows]

[truncated: 1 more sheets: Corrente]
