# Supplementary material for: Geostatistical and multi-criteria decision-making models to subsidize a quantitative monitoring network of aquifers intensively used for irrigated agriculture: the case of Urucuia Aquifer System, Brazil
Source: Environ Monit Assess. 2026 Apr 29;198(5):521. doi: 10.1007/s10661-026-15324-y (PMC13124908; doi:10.1007/s10661-026-15324-y)
Supplement: Supplementary file 2 — (XLSX 13.3 KB) [file 10661_2026_15324_MOESM2_ESM.xlsx]

## Sheet: relatorio (8)
Well ID	Lat	Long	utme	utmn
2900020672	-12.1656	-45.3286	464249	8655113
2900020673	-12.2994	-45.4497	451098	8640289
2900020674	-12.1792	-45.7522	418166	8653516
2900020675	-12.4533	-45.8556	407015	8623158
2900020676	-12.3158	-45.8283	409932	8638379
2900020677	-12.1364	-45.8108	411775	8658229
2900020678	-12.4039	-46.1233	377893	8628522
2900020679	-12.6639	-45.02	497843	8600036
2900020680	-12.1669	-46.2181	367476	8654685
2900020681	-12.8008	-45.7272	421075	8584774
2900020682	-12.6344	-45.4547	450615	8603238
2900020683	-12.7336	-45.7458	419033	8592202
2900020684	-12.4319	-45.2189	476223	8625662
2900020685	-12.4758	-45.4814	447689	8620777
2900020686	-12.2342	-45.2961	467794	8647530
2900020687	-12.7969	-46.0922	381456	8585065
2900020688	-12.8367	-45.3058	466814	8580900
2900020689	-13.2872	-46.0244	389032	8530868
2900021796	-12.0719	-45.4869	446994	8665448
2900021797	-12.7458	-45.9458	397335	8590774
2900021798	-12.5794	-45.9411	397771	8609184
2900021799	-12.2633	-45.7622	417108	8644202
2900021800	-12.6544	-45.6258	432049	8600986
2900021801	-12.3564	-46.0736	383291	8633806
2900024869	-12.2236	-46.0272	388265	8648503
2900024870	-12.2256	-45.6417	430205	8648417
2900024871	-12.1914	-45.5925	435546	8652208
2900024872	-12.4253	-45.6258	431980	8626334
2900024873	-12.5722	-45.765	416900	8610045
2900024874	-12.6628	-45.3617	460727	8600124
2900024875	-12.7833	-45.1606	482574	8586815
2900024876	-12.8214	-44.9203	508651	8582610
2900024877	-12.9761	-45.5025	445502	8565448
2900024878	-13.0908	-45.6614	428302	8552721
2900024879	-13.0994	-45.8444	408461	8551710
2900024880	-12.9947	-46.0819	382664	8563194
2900024881	-12.6172	-46.1181	378565	8604930
2900024882	-12.7369	-45.5369	441711	8591890
2900026863	-11.8814	-45.6119	433353	8686484
2900029410	-14.5903	-45.8525	408174	8386812
2900029480	-13.4017	-45.1308	485834	8518437
2900029481	-13.2533	-44.6711	535619	8534819
2900029482	-12.6531	-44.5831	545281	8601190
2900029483	-12.9658	-44.5647	547209	8566598
2900029484	-12.9647	-45.0867	490600	8566746
2900029485	-13.7603	-45.1317	485775	8478791
2900029486	-13.7019	-45.8911	403633	8485041
2900029487	-13.8942	-45.8328	410017	8463801
2900029488	-13.9253	-45.5478	440836	8460465
2900029489	-13.3133	-45.5169	444006	8528148
2900029490	-13.1919	-46.1819	371915	8541316
2900029491	-13.8728	-46.1817	372314	8466016
2900029492	-13.6208	-45.3725	459697	8494156
2900029522	-13.5003	-46.0144	390212	8507319
2900029523	-14.0961	-46.1456	376339	8441331
2900029524	-14.1544	-45.4586	450509	8435150
2900029803	-10.5061	-45.5006	445216	8838579
2900029804	-10.7486	-45.3589	460773	8811796
2900029805	-10.6567	-46.1881	370053	8821733
2900029806	-10.9297	-46.0539	384846	8791593
2900029807	-10.95	-46.2744	360735	8789260
2900034482	-14.8408	-45.9575	396981	8359053
2900034483	-14.8933	-45.8494	408629	8353292
2900034787	-14.5836	-45.5425	441565	8387653
2900034788	-14.6092	-45.5197	444025	8384831
2900034789	-14.6764	-45.4667	449754	8377409
2900034790	-14.7128	-45.4117	455683	8373395
